# Supplementary material for: Bis(μ-diethyl­phosphido-κ2 P:P)bis­[bis(2,4,6-trimethyl­phen­yl)indium(III)]
Source: Acta Crystallogr Sect E Struct Rep Online. 2011 Oct 22;67(Pt 11):m1578. doi: 10.1107/S1600536811042668 (PMC3246993; doi:10.1107/S1600536811042668)
Supplement: Supplementary file 1 [file e-67-m1578-sup1.cif]

##############################################################################
#                                                                            #
# This CIF contains the data in a paper accepted for publication in          #
# Acta Crystallographica Section E. It conforms to the requirements of       #
# Notes for Authors for Acta Crystallographica Section E, and has been       #
# peer reviewed under the auspices of the IUCr Commission on Journals.       #
#                                                                            #
# Full details of the Crystallographic Information File format               #
# are given in the paper "The Crystallographic Information File (CIF):       #
# a New Standard Archive File for Crystallography" by S. R. Hall, F. H.      #
# Allen and I. D. Brown [Acta Cryst. (1991), A47, 655-685].                  #
#                                                                            #
# The current version of the core CIF dictionary is obtainable from          #
# ftp://ftp.iucr.org/pub/cif_core.dic.                                       #
#                                                                            #
# Software is freely available for graphical display of the structure(s)     #
# in this CIF. For information consult the CIF software page                 #
# http://www.iucr.org/resources/cif/software.                                #
#                                                                            #
# This file may be used for bona fide research purposes within the           #
# scientific community so long as proper attribution is given to the journal # 
# article from which it was obtained.                                        #
#                                                                            #
##############################################################################
data_I
_audit_creation_method     SHELXL97
_chemical_name_systematic
;
Bis(\m-diethylphosphido-\k^2^<i>P</i>:<i>P</i>)bis[bis(2,4,6-
trimethylphenyl)indium(III)]
;
_chemical_name_common     ?
_chemical_formula_moiety     'C44 H64 In2 P2'
_chemical_formula_sum     'C44 H64 In2 P2'
_chemical_formula_iupac     '[In2 (C9 H11)4 (C4 H10 P)2]'
_chemical_formula_weight     884.53
_chemical_melting_point     ?
_symmetry_cell_setting     monoclinic
_symmetry_space_group_name_H-M     'C 2/c'
_symmetry_space_group_name_Hall     '-C 2yc'
loop_
    _symmetry_equiv_pos_as_xyz
    'x, y, z'
    '-x, y, -z+1/2'
    'x+1/2, y+1/2, z'
    '-x+1/2, y+1/2, -z+1/2'
    '-x, -y, -z'
    'x, -y, z-1/2'
    '-x+1/2, -y+1/2, -z'
    'x+1/2, -y+1/2, z-1/2'
_cell_length_a     22.323(4)
_cell_length_b     15.494(4)
_cell_length_c     14.331(3)
_cell_angle_alpha     90.00
_cell_angle_beta     120.618(4)
_cell_angle_gamma     90.00
_cell_volume     4265.6(17)
_cell_formula_units_Z     4
_cell_measurement_reflns_used     6933
_cell_measurement_theta_min     2.7125
_cell_measurement_theta_max     28.1275
_cell_measurement_temperature     198.0(10)
_exptl_crystal_description     plate
_exptl_crystal_colour     colourless
_exptl_crystal_size_max     0.23
_exptl_crystal_size_mid     0.20
_exptl_crystal_size_min     0.01
_exptl_crystal_density_diffrn     1.377
_exptl_crystal_density_meas     ?
_exptl_crystal_density_method     'not measured'
_exptl_crystal_F_000     1824
_exptl_absorpt_coefficient_mu     1.184
_exptl_absorpt_correction_type     multi-scan
_exptl_absorpt_process_details     '(SADABS; Sheldrick, 2008<i>a</i>)'
_exptl_absorpt_correction_T_min     0.7765
_exptl_absorpt_correction_T_max     0.9883
_exptl_special_details
;
Crystal decay was monitored by repeating the initial 50 frames at the end of the
data collection and analyzing duplicate reflections
NMR data (p.p.m., CDCl~3~): ^1^H NMR, 0.88 (m, 6H, PCH~2~C<i>H</i>~3~), 1.83
(q, ^3^<i>J</i>(^1^H-^1^H) = 7 Hz, 4H, PC<i>H</i>~2~CH~3~), 2.24 (s, 6H,
2,4,6-<i>Me</i>~3~C~6~H~2~), 2.33 (s, 12H, 2,4,6-<i>Me</i>~3~C~6~H~2~), 6.78
(s, 4H, 2,4,6-Me~3~C~6~<i>H</i>~2~); ^13^C{^1^H}11.7 (PCH~2~<i>C</i>H~3~),
13.8 (P<i>C</i>H~2~CH~3~), 21.3 (s, 2,4,6-<i>Me</i>~3~C~6~H~2~), 27.7 (s,
2,4,6-<i>Me</i>~3~C~6~H~2~), 126.8 (s, 2,4,6-Me~3~<i>C</i>~6~H~2~), 136.6 (s,
2,4,6-Me~3~<i>C</i>~6~H~2~), 144.1 (s, 2,4,6-Me~3~<i>C</i>~6~H~2~); ^31^P NMR,
<i>\d</i> -44.63 (<i>s</i>). FT---IR: 538<i>m</i>, 607vw, 673w, 708w, 752w,
800w, 845<i>m</i>, 976w, 1030w, 1042w, 1090w, 1149vw, 1244w, 1259w, 1288w,
1402w, 1547w, 1595vw, 1712vw.
;
_diffrn_ambient_temperature     198.0(10)
_diffrn_radiation_type     MoK\a
_diffrn_radiation_wavelength     0.71073
_diffrn_radiation_monochromator     graphite
_diffrn_measurement_device_type     'Bruker SMART1000/P4'
_diffrn_measurement_method     '\f and \w scans'
_diffrn_detector_area_resol_mean     ?
_diffrn_reflns_number     14538
_diffrn_reflns_av_R_equivalents     0.0377
_diffrn_reflns_av_sigmaI/netI     0.0434
_diffrn_reflns_theta_min     1.69
_diffrn_reflns_theta_max     27.50
_diffrn_reflns_theta_full     25.00
_diffrn_measured_fraction_theta_max     0.971
_diffrn_measured_fraction_theta_full     1.000
_diffrn_reflns_limit_h_min     -28
_diffrn_reflns_limit_h_max     27
_diffrn_reflns_limit_k_min     -19
_diffrn_reflns_limit_k_max     19
_diffrn_reflns_limit_l_min     -18
_diffrn_reflns_limit_l_max     18
_diffrn_standards_number     0
_diffrn_standards_interval_count     0
_diffrn_standards_interval_time     0
_diffrn_standards_decay_%     0
_refine_special_details
;
Refinement of <i>F</i>^2^ against ALL reflections. The weighted <i>R</i>-factor
<i>wR</i> and goodness of fit <i>S</i> are based on <i>F</i>^2^, conventional
<i>R</i>-factors <i>R</i> are based on <i>F</i>, with <i>F</i> set to zero for
negative <i>F</i>^2^. The threshold expression of <i>F</i>^2^ >
\s(<i>F</i>^2^) is used only for calculating <i>R</i>-factors(gt) <i>etc</i>.
and is not relevant to the choice of reflections for refinement.
<i>R</i>-factors based on <i>F</i>^2^ are statistically about twice as large
as those based on <i>F</i>, and <i>R</i>-factors based on ALL data will be
even larger.
;
_reflns_number_total     4771
_reflns_number_gt     3470
_reflns_threshold_expression     I>2\s(I)
_refine_ls_structure_factor_coef     Fsqd
_refine_ls_matrix_type     full
_refine_ls_R_factor_all     0.0586
_refine_ls_R_factor_gt     0.0309
_refine_ls_wR_factor_gt     0.0649
_refine_ls_wR_factor_ref     0.0778
_refine_ls_goodness_of_fit_ref     1.094
_refine_ls_restrained_S_all     1.094
_refine_ls_number_reflns     4771
_refine_ls_number_parameters     225
_refine_ls_number_restraints     0
_refine_ls_hydrogen_treatment     constr
_refine_ls_weighting_scheme     calc
_refine_ls_weighting_details
       'calc w = 1/[\s^2^(Fo^2^)+(0.0318P)^2^+1.4614P] where P=(Fo^2^+2Fc^2^)/3'
_atom_sites_solution_hydrogens     geom
_atom_sites_solution_primary     direct
_atom_sites_solution_secondary     difmap
_refine_ls_shift/su_max     0.001
_refine_ls_shift/su_mean     0.000
_refine_diff_density_max     0.646
_refine_diff_density_min     -0.339
_refine_ls_extinction_method     none
_refine_ls_extinction_coef     ?
loop_
    _atom_type_symbol
    _atom_type_description
    _atom_type_scat_dispersion_real
    _atom_type_scat_dispersion_imag
    _atom_type_scat_source
    C C 0.0033 0.0016 'International Tables Vol C Tables 4.2.6.8 and 6.1.1.4'
    H H 0.0000 0.0000 'International Tables Vol C Tables 4.2.6.8 and 6.1.1.4'
    P P 0.1023 0.0942 'International Tables Vol C Tables 4.2.6.8 and 6.1.1.4'
    In In -0.7276 1.3100 'International Tables Vol C Tables 4.2.6.8 and 6.1.1.4'
_computing_data_collection     'SMART (Bruker, 1999)'
_computing_cell_refinement     'SMART (Bruker, 1999)'
_computing_data_reduction     'SAINT (Bruker, 2006)'
_computing_structure_solution     'SHELXS97 (Sheldrick, 2008<i>b</i>)'
_computing_structure_refinement     'SHELXL97 (Sheldrick, 2008<i>b</i>)'
_computing_molecular_graphics     'DIAMOND (Brandenburg, 2011)'
_computing_publication_material     'SHELXTL (Sheldrick, 2008<i>b</i>)'
loop_
    _atom_site_type_symbol
    _atom_site_label
    _atom_site_fract_x
    _atom_site_fract_y
    _atom_site_fract_z
    _atom_site_U_iso_or_equiv
    _atom_site_adp_type
    _atom_site_calc_flag
    _atom_site_refinement_flags
    _atom_site_occupancy
    _atom_site_symmetry_multiplicity
    _atom_site_disorder_assembly
    _atom_site_disorder_group
    In In1 0.231901(11) 0.163644(15) 0.585903(16) 0.03479(8) Uani d . 1 1 . .
    P P1 0.21902(4) 0.33051(6) 0.54684(6) 0.03532(19) Uani d . 1 1 . .
    C C1 0.14507(16) 0.0724(2) 0.5087(2) 0.0355(7) Uani d . 1 1 . .
    C C2 0.07490(17) 0.0952(2) 0.4400(2) 0.0430(8) Uani d . 1 1 . .
    C C3 0.02405(18) 0.0319(3) 0.3942(3) 0.0504(9) Uani d . 1 1 . .
    H H3 -0.0230 0.0488 0.3476 0.061 Uiso calc R 1 1 . .
    C C4 0.03963(19) -0.0550(3) 0.4142(3) 0.0512(10) Uani d . 1 1 . .
    C C5 0.10908(19) -0.0781(2) 0.4811(3) 0.0466(9) Uani d . 1 1 . .
    H H5 0.1210 -0.1375 0.4954 0.056 Uiso calc R 1 1 . .
    C C6 0.16177(17) -0.0161(2) 0.5276(2) 0.0381(8) Uani d . 1 1 . .
    C C7 0.0530(2) 0.1886(3) 0.4137(3) 0.0607(11) Uani d . 1 1 . .
    H H7A 0.0020 0.1922 0.3735 0.091 Uiso calc R 1 1 . .
    H H7B 0.0710 0.2124 0.3695 0.091 Uiso calc R 1 1 . .
    H H7C 0.0716 0.2216 0.4812 0.091 Uiso calc R 1 1 . .
    C C8 -0.0172(2) -0.1223(3) 0.3645(4) 0.0719(13) Uani d . 1 1 . .
    H H8A -0.0539 -0.1079 0.3803 0.108 Uiso calc R 1 1 . .
    H H8B 0.0023 -0.1790 0.3951 0.108 Uiso calc R 1 1 . .
    H H8C -0.0369 -0.1236 0.2858 0.108 Uiso calc R 1 1 . .
    C C9 0.23652(17) -0.0451(2) 0.5954(3) 0.0464(8) Uani d . 1 1 . .
    H H9A 0.2378 -0.1068 0.6114 0.070 Uiso calc R 1 1 . .
    H H9B 0.2595 -0.0124 0.6634 0.070 Uiso calc R 1 1 . .
    H H9C 0.2607 -0.0350 0.5553 0.070 Uiso calc R 1 1 . .
    C C10 0.30035(17) 0.1564(2) 0.7643(2) 0.0394(8) Uani d . 1 1 . .
    C C11 0.37154(17) 0.1357(2) 0.8185(2) 0.0427(8) Uani d . 1 1 . .
    C C12 0.41094(19) 0.1333(2) 0.9321(3) 0.0512(9) Uani d . 1 1 . .
    H H12 0.4590 0.1193 0.9670 0.061 Uiso calc R 1 1 . .
    C C13 0.3812(2) 0.1508(2) 0.9945(3) 0.0541(10) Uani d . 1 1 . .
    C C14 0.3113(2) 0.1726(2) 0.9417(3) 0.0520(10) Uani d . 1 1 . .
    H H14 0.2903 0.1858 0.9834 0.062 Uiso calc R 1 1 . .
    C C15 0.27101(18) 0.1755(2) 0.8287(3) 0.0437(8) Uani d . 1 1 . .
    C C16 0.40779(19) 0.1146(3) 0.7567(3) 0.0576(10) Uani d . 1 1 . .
    H H16A 0.3855 0.0644 0.7102 0.086 Uiso calc R 1 1 . .
    H H16B 0.4569 0.1016 0.8080 0.086 Uiso calc R 1 1 . .
    H H16C 0.4046 0.1642 0.7119 0.086 Uiso calc R 1 1 . .
    C C17 0.4242(2) 0.1459(3) 1.1178(3) 0.0770(14) Uani d . 1 1 . .
    H H17A 0.4729 0.1341 1.1407 0.115 Uiso calc R 1 1 . .
    H H17B 0.4062 0.0994 1.1433 0.115 Uiso calc R 1 1 . .
    H H17C 0.4210 0.2009 1.1488 0.115 Uiso calc R 1 1 . .
    C C18 0.19456(18) 0.1971(3) 0.7786(3) 0.0541(10) Uani d . 1 1 . .
    H H18A 0.1883 0.2598 0.7698 0.081 Uiso calc R 1 1 . .
    H H18B 0.1779 0.1764 0.8260 0.081 Uiso calc R 1 1 . .
    H H18C 0.1680 0.1692 0.7076 0.081 Uiso calc R 1 1 . .
    C C19 0.29184(17) 0.3701(2) 0.6794(2) 0.0414(8) Uani d . 1 1 . .
    H H19A 0.2829 0.3512 0.7371 0.050 Uiso calc R 1 1 . .
    H H19B 0.3352 0.3416 0.6930 0.050 Uiso calc R 1 1 . .
    C C20 0.30422(19) 0.4667(2) 0.6901(3) 0.0496(9) Uani d . 1 1 . .
    H H20A 0.3211 0.4852 0.6421 0.074 Uiso calc R 1 1 . .
    H H20B 0.3390 0.4808 0.7653 0.074 Uiso calc R 1 1 . .
    H H20C 0.2605 0.4965 0.6698 0.074 Uiso calc R 1 1 . .
    C C21 0.14350(17) 0.3982(2) 0.5211(3) 0.0441(8) Uani d . 1 1 . .
    H H21A 0.1544 0.4590 0.5144 0.053 Uiso calc R 1 1 . .
    H H21B 0.1031 0.3809 0.4505 0.053 Uiso calc R 1 1 . .
    C C22 0.12205(18) 0.3937(3) 0.6068(3) 0.0527(9) Uani d . 1 1 . .
    H H22A 0.1039 0.3360 0.6063 0.079 Uiso calc R 1 1 . .
    H H22B 0.0859 0.4369 0.5905 0.079 Uiso calc R 1 1 . .
    H H22C 0.1626 0.4053 0.6785 0.079 Uiso calc R 1 1 . .
loop_
    _atom_site_aniso_label
    _atom_site_aniso_U_11
    _atom_site_aniso_U_22
    _atom_site_aniso_U_33
    _atom_site_aniso_U_12
    _atom_site_aniso_U_13
    _atom_site_aniso_U_23
    In1 0.02880(13) 0.04999(15) 0.01987(11) -0.01078(11) 0.00826(9) 0.00045(10)
    P1 0.0310(4) 0.0489(5) 0.0237(4) -0.0081(4) 0.0122(3) -0.0014(4)
    C1 0.0328(17) 0.053(2) 0.0194(14) -0.0126(15) 0.0121(13) -0.0020(14)
    C2 0.0355(19) 0.059(2) 0.0300(17) -0.0130(17) 0.0137(15) -0.0048(16)
    C3 0.0330(19) 0.070(3) 0.043(2) -0.0120(18) 0.0159(16) -0.0112(18)
    C4 0.042(2) 0.071(3) 0.046(2) -0.026(2) 0.0267(18) -0.0234(19)
    C5 0.057(2) 0.050(2) 0.045(2) -0.0126(18) 0.0349(19) -0.0124(16)
    C6 0.0377(18) 0.054(2) 0.0261(15) -0.0101(16) 0.0188(14) -0.0049(14)
    C7 0.038(2) 0.068(3) 0.052(2) -0.0092(19) 0.0052(18) 0.0079(19)
    C8 0.061(3) 0.085(3) 0.077(3) -0.038(2) 0.040(2) -0.035(3)
    C9 0.045(2) 0.053(2) 0.0365(19) -0.0034(18) 0.0176(17) 0.0005(16)
    C10 0.0374(18) 0.050(2) 0.0220(15) -0.0155(16) 0.0089(13) 0.0015(14)
    C11 0.0372(19) 0.057(2) 0.0255(16) -0.0129(16) 0.0098(14) 0.0013(14)
    C12 0.038(2) 0.068(2) 0.0303(18) -0.0126(18) 0.0045(15) 0.0032(16)
    C13 0.056(2) 0.069(3) 0.0236(17) -0.021(2) 0.0109(16) 0.0005(16)
    C14 0.053(2) 0.072(3) 0.0273(17) -0.018(2) 0.0175(16) -0.0053(17)
    C15 0.0394(19) 0.058(2) 0.0277(16) -0.0146(17) 0.0128(14) 0.0006(15)
    C16 0.040(2) 0.091(3) 0.0348(19) -0.004(2) 0.0141(17) 0.002(2)
    C17 0.072(3) 0.112(4) 0.0230(18) -0.021(3) 0.0070(18) 0.002(2)
    C18 0.044(2) 0.080(3) 0.039(2) -0.007(2) 0.0216(18) 0.0019(18)
    C19 0.0381(19) 0.058(2) 0.0238(16) -0.0072(16) 0.0126(14) -0.0021(14)
    C20 0.055(2) 0.060(2) 0.0350(19) -0.0194(19) 0.0234(17) -0.0112(16)
    C21 0.0364(19) 0.057(2) 0.0365(18) -0.0003(17) 0.0165(15) 0.0003(16)
    C22 0.041(2) 0.078(3) 0.0373(19) -0.004(2) 0.0193(17) -0.0078(18)
_geom_special_details
;
All e.s.d.'s (except the e.s.d. in the dihedral angle between two l.s. planes)
are estimated using the full covariance matrix. The cell e.s.d.'s are taken
into account individually in the estimation of e.s.d.'s in distances, angles
and torsion angles; correlations between e.s.d.'s in cell parameters are only
used when they are defined by crystal symmetry. An approximate (isotropic)
treatment of cell e.s.d.'s is used for estimating e.s.d.'s involving l.s.
planes.
;
loop_
    _geom_bond_atom_site_label_1
    _geom_bond_atom_site_label_2
    _geom_bond_site_symmetry_2
    _geom_bond_distance
    _geom_bond_publ_flag
    In1 C1 . 2.190(3) ?
    In1 C10 . 2.215(3) ?
    In1 P1 . 2.6300(12) ?
    In1 P1 7_556 2.6364(9) ?
    P1 C21 . 1.856(3) ?
    P1 C19 . 1.866(3) ?
    P1 In1 7_556 2.6364(9) ?
    C1 C2 . 1.406(4) ?
    C1 C6 . 1.409(5) ?
    C2 C3 . 1.386(5) ?
    C2 C7 . 1.512(5) ?
    C3 C4 . 1.384(5) ?
    C3 H3 . 0.9500 ?
    C4 C5 . 1.392(5) ?
    C4 C8 . 1.511(5) ?
    C5 C6 . 1.398(4) ?
    C5 H5 . 0.9500 ?
    C6 C9 . 1.510(4) ?
    C7 H7A . 0.9800 ?
    C7 H7B . 0.9800 ?
    C7 H7C . 0.9800 ?
    C8 H8A . 0.9800 ?
    C8 H8B . 0.9800 ?
    C8 H8C . 0.9800 ?
    C9 H9A . 0.9800 ?
    C9 H9B . 0.9800 ?
    C9 H9C . 0.9800 ?
    C10 C11 . 1.405(5) ?
    C10 C15 . 1.408(5) ?
    C11 C12 . 1.402(4) ?
    C11 C16 . 1.509(5) ?
    C12 C13 . 1.385(5) ?
    C12 H12 . 0.9500 ?
    C13 C14 . 1.386(5) ?
    C13 C17 . 1.524(5) ?
    C14 C15 . 1.397(4) ?
    C14 H14 . 0.9500 ?
    C15 C18 . 1.514(5) ?
    C16 H16A . 0.9800 ?
    C16 H16B . 0.9800 ?
    C16 H16C . 0.9800 ?
    C17 H17A . 0.9800 ?
    C17 H17B . 0.9800 ?
    C17 H17C . 0.9800 ?
    C18 H18A . 0.9800 ?
    C18 H18B . 0.9800 ?
    C18 H18C . 0.9800 ?
    C19 C20 . 1.515(5) ?
    C19 H19A . 0.9900 ?
    C19 H19B . 0.9900 ?
    C20 H20A . 0.9800 ?
    C20 H20B . 0.9800 ?
    C20 H20C . 0.9800 ?
    C21 C22 . 1.530(4) ?
    C21 H21A . 0.9900 ?
    C21 H21B . 0.9900 ?
    C22 H22A . 0.9800 ?
    C22 H22B . 0.9800 ?
    C22 H22C . 0.9800 ?
loop_
    _geom_angle_atom_site_label_1
    _geom_angle_atom_site_label_2
    _geom_angle_atom_site_label_3
    _geom_angle_site_symmetry_1
    _geom_angle_site_symmetry_3
    _geom_angle
    _geom_angle_publ_flag
    C1 In1 C10 . . 117.60(11) ?
    C1 In1 P1 . . 123.68(9) ?
    C10 In1 P1 . . 103.40(9) ?
    C1 In1 P1 . 7_556 104.11(7) ?
    C10 In1 P1 . 7_556 122.61(9) ?
    P1 In1 P1 . 7_556 81.56(3) ?
    C21 P1 C19 . . 104.40(16) ?
    C21 P1 In1 . . 125.97(11) ?
    C19 P1 In1 . . 99.36(11) ?
    C21 P1 In1 . 7_556 120.44(11) ?
    C19 P1 In1 . 7_556 104.85(10) ?
    In1 P1 In1 . 7_556 98.44(3) ?
    C2 C1 C6 . . 118.1(3) ?
    C2 C1 In1 . . 125.1(2) ?
    C6 C1 In1 . . 116.8(2) ?
    C3 C2 C1 . . 120.3(3) ?
    C3 C2 C7 . . 118.4(3) ?
    C1 C2 C7 . . 121.3(3) ?
    C4 C3 C2 . . 122.1(3) ?
    C4 C3 H3 . . 119.0 ?
    C2 C3 H3 . . 119.0 ?
    C3 C4 C5 . . 117.9(3) ?
    C3 C4 C8 . . 120.8(4) ?
    C5 C4 C8 . . 121.3(4) ?
    C4 C5 C6 . . 121.5(3) ?
    C4 C5 H5 . . 119.3 ?
    C6 C5 H5 . . 119.3 ?
    C5 C6 C1 . . 120.1(3) ?
    C5 C6 C9 . . 119.1(3) ?
    C1 C6 C9 . . 120.8(3) ?
    C2 C7 H7A . . 109.5 ?
    C2 C7 H7B . . 109.5 ?
    H7A C7 H7B . . 109.5 ?
    C2 C7 H7C . . 109.5 ?
    H7A C7 H7C . . 109.5 ?
    H7B C7 H7C . . 109.5 ?
    C4 C8 H8A . . 109.5 ?
    C4 C8 H8B . . 109.5 ?
    H8A C8 H8B . . 109.5 ?
    C4 C8 H8C . . 109.5 ?
    H8A C8 H8C . . 109.5 ?
    H8B C8 H8C . . 109.5 ?
    C6 C9 H9A . . 109.5 ?
    C6 C9 H9B . . 109.5 ?
    H9A C9 H9B . . 109.5 ?
    C6 C9 H9C . . 109.5 ?
    H9A C9 H9C . . 109.5 ?
    H9B C9 H9C . . 109.5 ?
    C11 C10 C15 . . 117.3(3) ?
    C11 C10 In1 . . 124.8(2) ?
    C15 C10 In1 . . 117.9(2) ?
    C12 C11 C10 . . 120.8(3) ?
    C12 C11 C16 . . 118.0(3) ?
    C10 C11 C16 . . 121.2(3) ?
    C13 C12 C11 . . 121.4(3) ?
    C13 C12 H12 . . 119.3 ?
    C11 C12 H12 . . 119.3 ?
    C12 C13 C14 . . 118.2(3) ?
    C12 C13 C17 . . 120.9(4) ?
    C14 C13 C17 . . 120.9(4) ?
    C13 C14 C15 . . 121.4(3) ?
    C13 C14 H14 . . 119.3 ?
    C15 C14 H14 . . 119.3 ?
    C14 C15 C10 . . 120.9(3) ?
    C14 C15 C18 . . 117.5(3) ?
    C10 C15 C18 . . 121.6(3) ?
    C11 C16 H16A . . 109.5 ?
    C11 C16 H16B . . 109.5 ?
    H16A C16 H16B . . 109.5 ?
    C11 C16 H16C . . 109.5 ?
    H16A C16 H16C . . 109.5 ?
    H16B C16 H16C . . 109.5 ?
    C13 C17 H17A . . 109.5 ?
    C13 C17 H17B . . 109.5 ?
    H17A C17 H17B . . 109.5 ?
    C13 C17 H17C . . 109.5 ?
    H17A C17 H17C . . 109.5 ?
    H17B C17 H17C . . 109.5 ?
    C15 C18 H18A . . 109.5 ?
    C15 C18 H18B . . 109.5 ?
    H18A C18 H18B . . 109.5 ?
    C15 C18 H18C . . 109.5 ?
    H18A C18 H18C . . 109.5 ?
    H18B C18 H18C . . 109.5 ?
    C20 C19 P1 . . 116.6(2) ?
    C20 C19 H19A . . 108.1 ?
    P1 C19 H19A . . 108.1 ?
    C20 C19 H19B . . 108.1 ?
    P1 C19 H19B . . 108.1 ?
    H19A C19 H19B . . 107.3 ?
    C19 C20 H20A . . 109.5 ?
    C19 C20 H20B . . 109.5 ?
    H20A C20 H20B . . 109.5 ?
    C19 C20 H20C . . 109.5 ?
    H20A C20 H20C . . 109.5 ?
    H20B C20 H20C . . 109.5 ?
    C22 C21 P1 . . 116.1(2) ?
    C22 C21 H21A . . 108.3 ?
    P1 C21 H21A . . 108.3 ?
    C22 C21 H21B . . 108.3 ?
    P1 C21 H21B . . 108.3 ?
    H21A C21 H21B . . 107.4 ?
    C21 C22 H22A . . 109.5 ?
    C21 C22 H22B . . 109.5 ?
    H22A C22 H22B . . 109.5 ?
    C21 C22 H22C . . 109.5 ?
    H22A C22 H22C . . 109.5 ?
    H22B C22 H22C . . 109.5 ?
_iucr_refine_instructions_details
;
TITL GB in C2/c
CELL 0.71073  22.3227  15.4942  14.3310  90.000 120.618  90.000
ZERR    8.00   0.0042   0.0042   0.0031   0.000   0.004   0.000
LATT 7
SYMM -X, Y, 0.5-Z
SFAC C  H  P  In
UNIT 176  256  8  8
OMIT -3 55
L.S. 20
ACTA 50
BOND $H
FMAP 2
PLAN 20
SIZE 0.01 0.20 0.225
TEMP -75
WGHT    0.031800    1.461400
FVAR       0.12587
MOLE 1
IN    4    0.231901    0.163644    0.585903    11.00000    0.02880    0.04999 =
         0.01987    0.00045    0.00826   -0.01078
P     3    0.219019    0.330511    0.546838    11.00000    0.03103    0.04886 =
         0.02365   -0.00137    0.01217   -0.00809
C1    1    0.145067    0.072365    0.508691    11.00000    0.03279    0.05288 =
         0.01938   -0.00202    0.01215   -0.01263
C2    1    0.074903    0.095203    0.439954    11.00000    0.03554    0.05937 =
         0.02998   -0.00478    0.01375   -0.01300
C3    1    0.024052    0.031937    0.394167    11.00000    0.03299    0.07029 =
         0.04322   -0.01121    0.01594   -0.01201
AFIX  43
H3    2   -0.022991    0.048773    0.347554    11.00000   -1.20000
AFIX   0
C4    1    0.039634   -0.054963    0.414198    11.00000    0.04197    0.07103 =
         0.04643   -0.02335    0.02666   -0.02635
C5    1    0.109085   -0.078132    0.481062    11.00000    0.05693    0.04980 =
         0.04541   -0.01236    0.03494   -0.01259
AFIX  43
H5    2    0.120953   -0.137480    0.495393    11.00000   -1.20000
AFIX   0
C6    1    0.161768   -0.016050    0.527607    11.00000    0.03770    0.05404 =
         0.02611   -0.00489    0.01876   -0.01013
C7    1    0.052955    0.188589    0.413734    11.00000    0.03818    0.06777 =
         0.05184    0.00787    0.00517   -0.00924
AFIX 137
H7A   2    0.002026    0.192240    0.373505    11.00000   -1.50000
H7B   2    0.070987    0.212416    0.369488    11.00000   -1.50000
H7C   2    0.071629    0.221623    0.481218    11.00000   -1.50000
AFIX   0
C8    1   -0.017186   -0.122259    0.364484    11.00000    0.06053    0.08476 =
         0.07718   -0.03502    0.04005   -0.03763
AFIX 137
H8A   2   -0.053858   -0.107862    0.380308    11.00000   -1.50000
H8B   2    0.002306   -0.179004    0.395102    11.00000   -1.50000
H8C   2   -0.036859   -0.123559    0.285799    11.00000   -1.50000
AFIX   0
C9    1    0.236515   -0.045147    0.595368    11.00000    0.04514    0.05301 =
         0.03652    0.00053    0.01758   -0.00345
AFIX 137
H9A   2    0.237830   -0.106839    0.611389    11.00000   -1.50000
H9B   2    0.259543   -0.012448    0.663372    11.00000   -1.50000
H9C   2    0.260687   -0.035039    0.555325    11.00000   -1.50000
AFIX   0
C10   1    0.300353    0.156422    0.764341    11.00000    0.03744    0.05026 =
         0.02203    0.00154    0.00890   -0.01551
C11   1    0.371544    0.135728    0.818542    11.00000    0.03722    0.05682 =
         0.02549    0.00129    0.00977   -0.01294
C12   1    0.410936    0.133271    0.932082    11.00000    0.03807    0.06751 =
         0.03029    0.00317    0.00451   -0.01262
AFIX  43
H12   2    0.459019    0.119266    0.966955    11.00000   -1.20000
AFIX   0
C13   1    0.381222    0.150833    0.994479    11.00000    0.05648    0.06906 =
         0.02360    0.00053    0.01092   -0.02060
C14   1    0.311294    0.172598    0.941733    11.00000    0.05255    0.07229 =
         0.02735   -0.00525    0.01747   -0.01799
AFIX  43
H14   2    0.290285    0.185806    0.983351    11.00000   -1.20000
AFIX   0
C15   1    0.271011    0.175542    0.828667    11.00000    0.03938    0.05826 =
         0.02769    0.00057    0.01281   -0.01458
C16   1    0.407788    0.114642    0.756717    11.00000    0.04017    0.09097 =
         0.03476    0.00243    0.01415   -0.00408
AFIX 137
H16A  2    0.385487    0.064409    0.710163    11.00000   -1.50000
H16B  2    0.456859    0.101640    0.807972    11.00000   -1.50000
H16C  2    0.404561    0.164180    0.711861    11.00000   -1.50000
AFIX   0
C17   1    0.424191    0.145878    1.117820    11.00000    0.07231    0.11186 =
         0.02303    0.00161    0.00701   -0.02104
AFIX 137
H17A  2    0.472920    0.134131    1.140724    11.00000   -1.50000
H17B  2    0.406242    0.099417    1.143256    11.00000   -1.50000
H17C  2    0.421038    0.200899    1.148781    11.00000   -1.50000
AFIX   0
C18   1    0.194557    0.197141    0.778600    11.00000    0.04352    0.08043 =
         0.03916    0.00188    0.02158   -0.00702
AFIX 137
H18A  2    0.188254    0.259808    0.769815    11.00000   -1.50000
H18B  2    0.177891    0.176417    0.826001    11.00000   -1.50000
H18C  2    0.168038    0.169179    0.707575    11.00000   -1.50000
AFIX   0
C19   1    0.291840    0.370125    0.679355    11.00000    0.03815    0.05766 =
         0.02383   -0.00208    0.01256   -0.00721
AFIX  23
H19A  2    0.282872    0.351225    0.737126    11.00000   -1.20000
H19B  2    0.335249    0.341586    0.692956    11.00000   -1.20000
AFIX   0
C20   1    0.304219    0.466701    0.690072    11.00000    0.05486    0.05962 =
         0.03503   -0.01119    0.02340   -0.01938
AFIX 137
H20A  2    0.321095    0.485212    0.642110    11.00000   -1.50000
H20B  2    0.339037    0.480811    0.765288    11.00000   -1.50000
H20C  2    0.260530    0.496543    0.669751    11.00000   -1.50000
AFIX   0
C21   1    0.143499    0.398159    0.521128    11.00000    0.03645    0.05670 =
         0.03646    0.00026    0.01651   -0.00031
AFIX  23
H21A  2    0.154403    0.458974    0.514439    11.00000   -1.20000
H21B  2    0.103066    0.380919    0.450488    11.00000   -1.20000
AFIX   0
C22   1    0.122049    0.393704    0.606816    11.00000    0.04139    0.07838 =
         0.03726   -0.00783    0.01931   -0.00409
AFIX 137
H22A  2    0.103852    0.336040    0.606322    11.00000   -1.50000
H22B  2    0.085937    0.436898    0.590499    11.00000   -1.50000
H22C  2    0.162618    0.405322    0.678511    11.00000   -1.50000
HKLF 4
REM  GB in C2/c
REM R1 =  0.0309 for   3470 Fo > 4sig(Fo)  and  0.0586 for all   4771 data
REM    225 parameters refined using      0 restraints
END
WGHT      0.0319      1.4494
REM Highest difference peak  0.646,  deepest hole -0.339,  1-sigma level  0.082
Q1    1   0.2733  0.1589  0.6483  11.00000  0.05    0.65
Q2    1   0.1901  0.1658  0.5220  11.00000  0.05    0.59
Q3    1   0.2403  0.2204  0.5630  11.00000  0.05    0.42
Q4    1   0.2605  0.3354  0.6120  11.00000  0.05    0.40
Q5    1   0.2318  0.1704  0.8050  11.00000  0.05    0.33
Q6    1   0.3133  0.1511  0.7203  11.00000  0.05    0.33
Q7    1   0.0637 -0.0770  0.4559  11.00000  0.05    0.32
Q8    1   0.0022 -0.1809  0.3401  11.00000  0.05    0.31
Q9    1   0.2895  0.1790  0.6045  11.00000  0.05    0.31
Q10   1   0.3464  0.1622  0.7970  11.00000  0.05    0.30
Q11   1   0.3514  0.1574  0.9774  11.00000  0.05    0.30
Q12   1   0.1559  0.1653  0.5434  11.00000  0.05    0.30
Q13   1   0.1880  0.2606  0.5198  11.00000  0.05    0.30
Q14   1   0.1882  0.3917  0.5615  11.00000  0.05    0.30
Q15   1   0.2242  0.1057  0.6144  11.00000  0.05    0.30
Q16   1   0.1945 -0.0333  0.5386  11.00000  0.05    0.29
Q17   1   0.3106  0.1888  0.8982  11.00000  0.05    0.29
Q18   1   0.2869  0.0798  0.5594  11.00000  0.05    0.29
Q19   1   0.3188  0.1229  0.7863  11.00000  0.05    0.29
Q20   1   0.0463 -0.0135  0.4366  11.00000  0.05    0.29
;
data_global
_journal_date_recd_electronic     2011-09-23
_journal_date_accepted     2011-10-14
_journal_name_full     'Acta Crystallographica, Section E'
_journal_year     2011
_journal_volume     67
_journal_issue     11
_journal_page_first     m1578
_journal_page_last     m1578
_journal_paper_category     QM
_journal_coeditor_code     FJ2456
_publ_contact_author_name     'Glen G. Briand'
_publ_contact_author_address
;
Department of Chemistry and Biochemistry
Mount Allison University
63C York Street
Sackville
New Brunswick
E4L 1G8 Canada
;
_publ_contact_author_email     gbriand@mta.ca
_publ_contact_author_fax     '(506) 364-2313'
_publ_contact_author_phone     '(506) 364-2346'
_publ_section_title
;\
Bis(\m-diethylphosphido-\k^2^<i>P</i>:<i>P</i>)bis[bis(2,4,6-trimethylphenyl)\
indium(III)]
;
loop_
    _publ_author_name
    _publ_author_address
    'Briand, Glen G.'
;
Department of Chemistry and Biochemistry
Mount Allison University
63C York Street
Sackville
New Brunswick
Canada E4L 1G8
;
    'Decken, Andreas'
;
Department of Chemistry
University of New Brunswick
Fredericton
New Brunswick
Canada E3B 5A3
;
    'Knackstedt, Dane A.'
;
Department of Chemistry and Biochemistry
Mount Allison University
63C York Street
Sackville
New Brunswick
Canada E4L 1G8
;
    'Martin, Caleb D.'
;
Department of Chemistry and Biochemistry
Mount Allison University
63C York Street
Sackville
New Brunswick
Canada E4L 1G8
;
