# Supplementary material for: Bis(μ-diethyl­phosphido-κ2 P:P)bis­[bis(2,4,6-trimethyl­phen­yl)indium(III)]
Source: Acta Crystallogr Sect E Struct Rep Online. 2011 Oct 22;67(Pt 11):m1578. doi: 10.1107/S1600536811042668 (PMC3246993; doi:10.1107/S1600536811042668)
Supplement: Supplementary file 2 [file e-67-m1578-Isup2.hkl]

# 
# h,k,l, Fc-squared, Fo-squared, sigma(Fo-squared) and status flag 
# 
data_I
_shelx_title ' GB in C2/c' 
_shelx_refln_list_code          4 
_shelx_F_calc_maximum      745.49 
_exptl_crystal_F_000      1824.00 
_reflns_d_resolution_high  0.7697 
 
loop_ 
 _symmetry_equiv_pos_as_xyz 
 'x, y, z' 
 '-x, y, -z+1/2' 
 'x+1/2, y+1/2, z' 
 '-x+1/2, y+1/2, -z+1/2' 
 '-x, -y, -z' 
 'x, -y, z-1/2' 
 '-x+1/2, -y+1/2, -z' 
 'x+1/2, -y+1/2, z-1/2' 
 
_cell_length_a    22.3227 
_cell_length_b    15.4942 
_cell_length_c    14.3310 
_cell_angle_alpha  90.000 
_cell_angle_beta  120.618 
_cell_angle_gamma  90.000 
 
_shelx_F_squared_multiplier     1.000 
 
loop_ 
 _refln_index_h 
 _refln_index_k 
 _refln_index_l 
 _refln_F_squared_calc 
 _refln_F_squared_meas 
 _refln_F_squared_sigma 
 _refln_observed_status 
   2   0   0   257403.05   266671.13   4544.75 o 
   4   0   0    80960.52    81382.48   2487.14 o 
   6   0   0    95633.12    92397.72   1638.84 o 
   8   0   0    24236.47    24412.63    427.79 o 
  10   0   0     1432.67     1398.76     93.95 o 
  12   0   0      959.63     1160.04    148.93 o 
  14   0   0     2726.51     2317.70    195.48 o 
  16   0   0     5959.59     5967.40    281.34 o 
  18   0   0     2829.15     2898.98    344.62 o 
  20   0   0     6974.07     7615.75    518.83 o 
  22   0   0     5567.26     7492.67    561.11 o 
  24   0   0     4420.46     6114.82    548.49 o 
   1   1   0     9076.20     8708.21    118.13 o 
   3   1   0     1884.59     1878.81     44.65 o 
   5   1   0    64181.25    64958.46   1480.72 o 
   7   1   0     4632.20     3756.13     95.55 o 
   9   1   0      946.53      740.62     79.27 o 
  11   1   0    10938.06    10429.34    169.72 o 
  13   1   0     7793.28     7737.88    409.19 o 
  15   1   0    10215.28    10163.86    254.46 o 
  17   1   0     3675.32     3798.80    199.89 o 
  19   1   0     2481.06     2811.83    238.98 o 
  21   1   0     1321.16     1123.69    520.72 o 
  23   1   0     2493.42     3042.43    286.07 o 
   0   2   0    11017.31    11009.66    218.91 o 
   2   2   0    53058.81    54381.71    907.20 o 
   4   2   0    35369.41    36271.04    577.95 o 
   6   2   0    24892.79    24245.52    660.31 o 
   8   2   0      218.02      373.70     91.17 o 
  10   2   0      462.64      731.13     62.75 o 
  12   2   0      570.73      622.14     81.88 o 
  14   2   0     1938.46     1776.79    110.48 o 
  16   2   0      158.70       40.88    117.86 o 
  18   2   0     3224.55     3225.24    200.00 o 
  20   2   0     1628.79     1942.29    255.43 o 
  22   2   0     2608.77     2524.47    256.77 o 
  24   2   0      981.50     1323.51    265.23 o 
   1   3   0    25003.88    25436.37    304.85 o 
   3   3   0    11660.44    13233.44    198.74 o 
   5   3   0    18323.80    18678.14    321.32 o 
   7   3   0    13806.64    12072.93    222.29 o 
   9   3   0    10554.74     9231.00    174.31 o 
  11   3   0    24127.40    22743.18    332.87 o 
  13   3   0    24998.15    25082.51    377.76 o 
  15   3   0    14604.31    14807.01    542.03 o 
  17   3   0    19193.23    19009.54    447.85 o 
  19   3   0     6113.97     6343.12    265.22 o 
  21   3   0     6038.58     5825.82    535.87 o 
  23   3   0     2793.80     3037.27    276.84 o 
   0   4   0   264201.84   295472.41   5596.83 o 
   2   4   0    19909.58    21166.92    263.44 o 
   4   4   0     1425.77     1060.17     53.66 o 
   6   4   0    46983.74    47494.28    627.27 o 
   8   4   0    15724.37    16480.65    447.11 o 
  10   4   0       52.58      132.48     63.33 o 
  12   4   0      101.57       71.52     76.49 o 
  14   4   0     1682.03     1730.22    165.34 o 
  16   4   0      176.73       36.26    123.25 o 
  18   4   0      397.80      318.43    139.13 o 
  20   4   0     1603.47     1741.08    239.66 o 
  22   4   0     1661.38     1801.04    274.74 o 
  24   4   0      528.32      432.99    331.37 o 
   1   5   0     7826.20     8099.48    112.81 o 
   3   5   0     4441.16     4303.73     98.64 o 
   5   5   0       96.50       55.19     45.28 o 
   7   5   0       60.95      -64.65     64.70 o 
   9   5   0      436.72      562.57     70.24 o 
  11   5   0     2295.96     2185.79    111.81 o 
  13   5   0     1583.19     1564.52    137.62 o 
  15   5   0     2732.67     2841.50    181.60 o 
  17   5   0     1508.95     1860.57    184.65 o 
  19   5   0      950.31      772.20    158.15 o 
  21   5   0      976.81     1098.41    234.19 o 
  23   5   0      131.53     -319.97    313.69 o 
   0   6   0   177249.47   185769.92   2617.87 o 
   2   6   0   168734.16   177656.25   1960.70 o 
   4   6   0   116184.52   121094.05   1539.63 o 
   6   6   0    30358.33    27752.62    402.75 o 
   8   6   0     7408.01     7730.89    168.32 o 
  10   6   0      682.77      704.88     85.17 o 
  12   6   0       33.54      -24.41     99.00 o 
  14   6   0     1211.93     1413.58    152.13 o 
  16   6   0     3156.16     3393.33    194.43 o 
  18   6   0     6377.36     6315.87    325.03 o 
  20   6   0     5346.47     5062.89    253.86 o 
  22   6   0     3877.55     3725.73    298.85 o 
   1   7   0     8241.76     9060.78    135.79 o 
   3   7   0        7.42      -20.45     81.35 o 
   5   7   0    14100.01    15131.12    255.70 o 
   7   7   0      966.70      903.98     74.86 o 
   9   7   0     3516.96     3066.09    118.75 o 
  11   7   0     5871.67     6220.30    209.29 o 
  13   7   0     9884.58     9392.29    277.15 o 
  15   7   0     7203.52     6588.20    246.27 o 
  17   7   0     4747.47     4143.56    221.64 o 
  19   7   0     2048.16     2348.60    222.55 o 
  21   7   0     1008.22      757.49    290.66 o 
   0   8   0    12154.62    12499.76    259.76 o 
   2   8   0    17731.39    15760.57    209.47 o 
   4   8   0    17320.59    18244.06    293.24 o 
   6   8   0     3338.07     3385.58    111.12 o 
   8   8   0       91.51      -32.45     80.37 o 
  10   8   0      675.07      755.15    118.87 o 
  12   8   0     1008.85      970.67    130.26 o 
  14   8   0      458.13      782.40    136.62 o 
  16   8   0     1278.08     1446.04    177.67 o 
  18   8   0     2347.77     2472.82    249.47 o 
  20   8   0      778.33      373.55    316.22 o 
  22   8   0     1864.69     2313.25    367.34 o 
   1   9   0      925.46      934.98     50.54 o 
   3   9   0      550.69      599.46     57.87 o 
   5   9   0      376.63      413.11    116.41 o 
   7   9   0     2144.94     1964.12    119.43 o 
   9   9   0     7365.70     7711.51    225.30 o 
  11   9   0    12643.69    12217.87    309.21 o 
  13   9   0     9841.95     9519.07    387.77 o 
  15   9   0    11460.54    10812.40    397.09 o 
  17   9   0     7175.27     6562.39    483.48 o 
  19   9   0     5194.45     5464.13    331.95 o 
  21   9   0     4776.40     5265.22    509.36 o 
   0  10   0    19743.14    21160.26    333.55 o 
   2  10   0    18568.34    18589.79    249.48 o 
   4  10   0    16445.28    16796.02    343.62 o 
   6  10   0     7286.18     7612.80    218.81 o 
   8  10   0     4939.48     5052.98    188.23 o 
  10  10   0      495.84      615.91    146.05 o 
  12  10   0      169.93      296.50    142.54 o 
  14  10   0      209.19      175.34    142.65 o 
  16  10   0       58.44     -131.98    151.91 o 
  18  10   0      123.54      254.50    227.54 o 
  20  10   0      349.77      378.45    214.68 o 
   1  11   0      360.95      271.93    107.59 o 
   3  11   0      113.01       48.93    101.73 o 
   5  11   0     2143.82     1850.71    159.31 o 
   7  11   0      225.22      576.14    225.96 o 
   9  11   0        4.31        2.55    119.65 o 
  11  11   0       54.02      -59.57    131.82 o 
  13  11   0      350.54      248.23    161.95 o 
  15  11   0       58.39     -166.90    175.15 o 
  17  11   0      269.51      538.54    188.72 o 
  19  11   0       33.56     -169.90    195.61 o 
   0  12   0    21361.88    22799.20    541.29 o 
   2  12   0    27759.54    28827.89    746.76 o 
   4  12   0    10700.67    11253.62    350.39 o 
   6  12   0     9462.12     9766.39    330.88 o 
   8  12   0     3648.52     3597.90    217.41 o 
  10  12   0     1223.71     1200.16    180.63 o 
  12  12   0        4.19        4.85    133.71 o 
  14  12   0     1177.74      804.30    184.76 o 
  16  12   0     1389.68     1755.30    332.00 o 
  18  12   0     2813.66     2819.99    273.97 o 
  20  12   0     1787.43     1743.30    420.36 o 
   1  13   0       10.96      -59.75     70.18 o 
   3  13   0      602.29      780.85    118.42 o 
   5  13   0      158.69      -59.85    125.17 o 
   7  13   0      231.74      248.71    133.44 o 
   9  13   0     1708.34     1551.78    193.60 o 
  11  13   0     2425.26     2265.39    208.04 o 
  13  13   0     4325.19     4350.28    379.02 o 
  15  13   0     3012.43     2677.70    406.16 o 
  17  13   0     2116.50     2354.19    283.10 o 
  19  13   0     1188.57     2235.62    450.03 o 
   0  14   0     2881.89     2875.63    284.03 o 
   2  14   0     2048.13     1825.94    170.17 o 
   4  14   0     3109.18     2692.57    260.04 o 
   6  14   0      346.80      211.00    135.81 o 
   8  14   0        0.90     -177.05    118.04 o 
  10  14   0        9.91      -94.75    134.65 o 
  12  14   0      350.36      112.67    166.06 o 
  14  14   0      571.11      752.13    191.24 o 
  16  14   0      849.69     1169.27    241.27 o 
   1  15   0        1.39      196.46    140.24 o 
   3  15   0        5.18      -37.80    130.24 o 
   5  15   0      172.31      -73.05    137.68 o 
   7  15   0     1347.64     1534.10    199.38 o 
   9  15   0     1424.66     1613.25    365.13 o 
  11  15   0     1229.67     1451.50    228.17 o 
  13  15   0     2252.94     2280.50    259.21 o 
  15  15   0     2484.83     2552.97    269.69 o 
   0  16   0     3105.44     3056.78    316.85 o 
   2  16   0     3267.52     3467.49    285.61 o 
   4  16   0     1843.10     1714.52    195.01 o 
   6  16   0     1214.59     1092.11    189.63 o 
   8  16   0      831.66     1098.32    196.68 o 
  10  16   0      245.49      101.82    270.46 o 
  12  16   0      137.02       52.50    234.80 o 
  14  16   0       21.97     -417.52    278.35 o 
   1  17   0        0.58     -215.79    143.86 o 
   3  17   0        6.11     -106.52    155.58 o 
   5  17   0        0.65      184.77    157.91 o 
   7  17   0        9.37      125.53    162.10 o 
   9  17   0        1.20     -180.24    208.60 o 
  11  17   0       70.63     -114.02    186.04 o 
   0  18   0     2535.15     2170.61    322.53 o 
   2  18   0     3212.32     2892.80    242.99 o 
   4  18   0     2720.79     2488.37    237.48 o 
   6  18   0     1224.99     1467.67    486.64 o 
   8  18   0      464.63      670.17    295.39 o 
   1  19   0       18.85     -323.38    289.08 o 
   3  19   0        5.33      -21.59    174.73 o 
   5  19   0       56.36      -76.69    186.29 o 
 -25   1   1     2195.99     2198.48    535.55 o 
 -23   1   1     5826.06     5868.25    338.93 o 
 -21   1   1     5554.83     5761.46    499.57 o 
 -19   1   1    13031.18    12879.11   1258.88 o 
 -17   1   1    16668.87    16209.81    408.52 o 
 -15   1   1    22414.33    22676.18    401.62 o 
 -13   1   1    18727.62    18496.42    295.81 o 
 -11   1   1     1329.40     1151.74     80.38 o 
  -9   1   1     2727.42     2992.93    113.28 o 
  -7   1   1     5726.72     6126.91    106.89 o 
  -5   1   1    24022.21    23868.21    430.82 o 
  -3   1   1    85949.13    88242.32   1750.35 o 
  -1   1   1    97077.26   107793.70   1850.17 o 
   1   1   1    81101.95    84278.24    961.40 o 
   3   1   1    81751.57    82406.93    913.38 o 
   5   1   1   100207.93   100125.20   1024.45 o 
   7   1   1    26233.75    23245.52    354.43 o 
   9   1   1    37856.14    34869.32    517.97 o 
  11   1   1    16857.29    15855.90    298.60 o 
  13   1   1     1311.18     1548.39    112.66 o 
  15   1   1       14.45     -119.37     79.58 o 
  17   1   1       15.22       53.61    133.36 o 
  19   1   1      773.87      791.36    202.62 o 
  21   1   1     1055.15     1203.96    335.47 o 
  23   1   1     1418.20     1498.19    270.41 o 
 -24   2   1       10.88       54.80    241.74 o 
 -22   2   1      163.88        6.72    176.88 o 
 -20   2   1     3804.52     3577.01    265.96 o 
 -18   2   1    11310.36    10161.51    305.82 o 
 -16   2   1     4724.77     4890.50    213.89 o 
 -14   2   1    25036.42    24414.82    336.55 o 
 -12   2   1    22707.97    22194.71    268.04 o 
 -10   2   1    10109.81     9147.86    175.67 o 
  -8   2   1    52791.47    50154.10    564.54 o 
  -6   2   1    70553.43    71052.84    744.85 o 
  -4   2   1    10372.81    10967.56    160.99 o 
  -2   2   1    68584.74    72790.02    923.68 o 
   0   2   1    46597.39    47506.04    542.73 o 
   2   2   1       18.54       -6.18     34.43 o 
   4   2   1    11267.65    12128.29    262.92 o 
   6   2   1     6558.02     6764.98    158.49 o 
   8   2   1     1759.44     2031.09    105.14 o 
  10   2   1     3885.16     4026.23    120.77 o 
  12   2   1     8008.95     8004.86    185.28 o 
  14   2   1     8553.22     8440.25    206.17 o 
  16   2   1     7089.09     7591.30    402.76 o 
  18   2   1    10465.69    11475.09    636.66 o 
  20   2   1     8308.16     8880.92    396.26 o 
  22   2   1     8067.18     7962.94    403.67 o 
  24   2   1     3607.39     4764.10    498.63 o 
 -25   3   1      112.35      -75.74    265.72 o 
 -23   3   1       20.78     -273.14    182.09 o 
 -21   3   1       36.79      138.24    177.40 o 
 -19   3   1      135.31     -100.73    162.53 o 
 -17   3   1      423.60      389.22    131.17 o 
 -15   3   1     1904.36     1984.40    165.48 o 
 -13   3   1      430.90      611.09     72.64 o 
 -11   3   1      394.54      400.81     69.25 o 
  -9   3   1     2709.42     2849.81     90.90 o 
  -7   3   1      879.01      853.44     56.55 o 
  -5   3   1     2282.06     2602.71     68.15 o 
  -3   3   1    11099.59    11382.51    159.35 o 
  -1   3   1     3396.50     3610.54     88.91 o 
   1   3   1      301.55      240.51     38.40 o 
   3   3   1     3850.91     3941.89    100.56 o 
   5   3   1     7972.13     8076.97    157.52 o 
   7   3   1     4645.60     4722.21    199.33 o 
   9   3   1       71.98       15.80     54.49 o 
  11   3   1     1992.17     2016.74    111.20 o 
  13   3   1       51.71       65.04     76.28 o 
  15   3   1      203.82       99.47    123.26 o 
  17   3   1     2706.69     2525.53    215.76 o 
  19   3   1       59.60        8.47    133.56 o 
  21   3   1       52.27      160.95    285.92 o 
  23   3   1        5.53     -184.03    212.77 o 
 -24   4   1       35.37      -43.55    203.61 o 
 -22   4   1      722.54      592.23    294.76 o 
 -20   4   1     1593.93     1610.04    354.09 o 
 -18   4   1     6530.38     6528.74    258.70 o 
 -16   4   1    19783.21    19195.78    702.01 o 
 -14   4   1     8006.76     7528.52    240.54 o 
 -12   4   1    15773.39    14539.32    246.86 o 
 -10   4   1    16439.34    16384.21    401.66 o 
  -8   4   1    29817.32    28143.68    373.00 o 
  -6   4   1    18025.57    17032.26    276.45 o 
  -4   4   1    31055.21    31229.06    350.21 o 
  -2   4   1   154226.52   165246.34   2002.83 o 
   0   4   1    56417.80    58778.66    998.83 o 
   2   4   1    11233.84    10512.82    169.21 o 
   4   4   1     8942.59     9731.56    171.88 o 
   6   4   1      980.80     1156.80     95.22 o 
   8   4   1     2054.69     1802.90    100.69 o 
  10   4   1    11601.64    11452.84    234.17 o 
  12   4   1     6877.42     6201.52    304.01 o 
  14   4   1     6064.19     5843.00    228.86 o 
  16   4   1    13607.25    13360.40    486.70 o 
  18   4   1     6203.58     5803.38    321.89 o 
  20   4   1     7522.82     7432.29    307.47 o 
  22   4   1     4448.19     4313.50    332.86 o 
 -23   5   1     4987.05     5418.58    544.70 o 
 -21   5   1     4618.37     4985.96    303.04 o 
 -19   5   1    12361.46    12627.16    368.52 o 
 -17   5   1    20158.64    19269.41    446.10 o 
 -15   5   1    10369.19     9871.63    286.90 o 
 -13   5   1    11593.25    11142.41    284.88 o 
 -11   5   1     1625.71     1395.55     87.04 o 
  -9   5   1      988.93     1020.00     74.68 o 
  -7   5   1     6375.09     6053.78    136.53 o 
  -5   5   1    29551.33    32246.67    584.33 o 
  -3   5   1   111185.74   117915.45   1312.85 o 
  -1   5   1    56783.94    57815.52    665.02 o 
   1   5   1    64878.62    63585.17    720.91 o 
   3   5   1    88817.63    87446.35   1095.61 o 
   5   5   1   105313.23   104240.50   1319.71 o 
   7   5   1    35784.54    31337.88    458.38 o 
   9   5   1    32783.96    32955.03    670.78 o 
  11   5   1    11976.44    11869.55    251.05 o 
  13   5   1     7071.65     7221.74    249.75 o 
  15   5   1     2262.79     2300.08    174.72 o 
  17   5   1      158.11      -17.85    138.55 o 
  19   5   1      211.12      -83.98    150.55 o 
  21   5   1      610.96      972.52    422.89 o 
 -24   6   1       82.89     -317.48    340.83 o 
 -22   6   1        7.39      131.13    275.19 o 
 -20   6   1      247.59      -30.15    142.74 o 
 -18   6   1     1051.68      973.84    161.66 o 
 -16   6   1      969.71     1096.25    148.75 o 
 -14   6   1     3603.21     3185.33    175.62 o 
 -12   6   1     1467.93     1313.36    117.48 o 
 -10   6   1      239.97      251.13     65.21 o 
  -8   6   1     5759.29     6249.64    144.77 o 
  -6   6   1     2110.95     2035.13     91.30 o 
  -4   6   1       65.21       -0.74     37.59 o 
  -2   6   1       62.43      111.46     31.61 o 
   0   6   1     6109.95     6513.24    147.13 o 
   2   6   1     3567.89     3850.28    100.49 o 
   4   6   1     1466.01     1506.73     86.22 o 
   6   6   1      132.66      343.69     70.74 o 
   8   6   1       49.89      -10.12     56.25 o 
  10   6   1        0.03      -37.16    103.49 o 
  12   6   1      205.49      134.74    116.21 o 
  14   6   1      310.04      418.40    123.41 o 
  16   6   1      377.57      287.27    153.96 o 
  18   6   1       51.94     -196.42    130.95 o 
  20   6   1      200.06      288.13    205.75 o 
  22   6   1       59.74      172.94    302.33 o 
 -23   7   1     1873.78     2188.89    297.60 o 
 -21   7   1     3814.68     4115.75    306.63 o 
 -19   7   1     6532.35     6414.94    318.74 o 
 -17   7   1     9525.63     9132.54    296.54 o 
 -15   7   1     9386.97     9282.95    282.45 o 
 -13   7   1     8966.60     8852.52    258.11 o 
 -11   7   1     3239.56     2989.84    145.00 o 
  -9   7   1     1270.61     1406.27    100.93 o 
  -7   7   1      130.29      286.75     58.63 o 
  -5   7   1    27685.74    28912.56    462.74 o 
  -3   7   1    21913.14    24057.28    338.87 o 
  -1   7   1    22289.98    21598.34    260.33 o 
   1   7   1    17899.91    16587.80    308.26 o 
   3   7   1    42946.38    41780.38    616.58 o 
   5   7   1    30957.16    27539.97    406.77 o 
   7   7   1    29907.03    27281.66    421.44 o 
   9   7   1    10887.61    11710.23    237.94 o 
  11   7   1     2703.29     2991.49    160.93 o 
  13   7   1     2055.25     2187.54    157.14 o 
  15   7   1       39.72     -162.71    120.03 o 
  17   7   1     1519.72     1652.57    191.44 o 
  19   7   1     1401.38     1623.84    299.81 o 
  21   7   1      936.88      305.65    232.61 o 
 -22   8   1      670.45      647.58    294.13 o 
 -20   8   1     1738.97     1907.15    215.27 o 
 -18   8   1     4217.71     4233.43    223.60 o 
 -16   8   1     7996.00     7886.72    285.83 o 
 -14   8   1     5400.59     5257.36    259.68 o 
 -12   8   1     6713.20     6536.68    220.48 o 
 -10   8   1    24764.19    24630.06    467.74 o 
  -8   8   1    24526.98    24423.07    484.45 o 
  -6   8   1    11640.27    11467.32    210.99 o 
  -4   8   1    13918.41    14985.02    223.74 o 
  -2   8   1    24710.59    24823.81    277.27 o 
   0   8   1     7121.51     6961.57    108.74 o 
   2   8   1      999.73      966.25     72.04 o 
   4   8   1       27.40       56.20     55.12 o 
   6   8   1     1149.06     1199.44     82.24 o 
   8   8   1      418.67      437.67    100.04 o 
  10   8   1     4391.87     4110.65    179.16 o 
  12   8   1     2586.48     2629.04    164.31 o 
  14   8   1     4702.61     4862.26    219.70 o 
  16   8   1     5546.27     5567.48    444.66 o 
  18   8   1     8262.12     7953.85    377.05 o 
  20   8   1     5794.61     5870.80    360.76 o 
  22   8   1     5156.30     5855.40    552.28 o 
 -21   9   1       50.78      366.25    215.38 o 
 -19   9   1        0.03     -235.49    156.99 o 
 -17   9   1       87.85       61.28    130.34 o 
 -15   9   1       16.12       -6.60    114.82 o 
 -13   9   1        8.98     -140.69     93.80 o 
 -11   9   1      797.98      924.62    141.91 o 
  -9   9   1      491.41      447.86    111.25 o 
  -7   9   1      116.55      162.48     83.94 o 
  -5   9   1     3337.14     3515.71    135.03 o 
  -3   9   1    15375.23    15198.06    230.39 o 
  -1   9   1      103.31      124.53     35.36 o 
   1   9   1      903.58      971.42     56.36 o 
   3   9   1      147.75      330.42     66.06 o 
   5   9   1       91.97      111.30     71.09 o 
   7   9   1       14.87      -50.67     90.56 o 
   9   9   1        2.44       59.35     97.93 o 
  11   9   1       11.61     -184.63    123.08 o 
  13   9   1     3381.77     3055.27    223.08 o 
  15   9   1     1789.25     1931.23    244.23 o 
  17   9   1     1272.01     1287.07    231.62 o 
  19   9   1      224.32     -188.28    200.06 o 
  21   9   1      498.51      461.39    390.70 o 
 -20  10   1      753.20      691.10    234.46 o 
 -18  10   1     1077.36     1013.07    218.55 o 
 -16  10   1     1834.27     1902.56    206.95 o 
 -14  10   1     2570.56     2059.26    228.30 o 
 -12  10   1     5711.47     5607.29    211.70 o 
 -10  10   1     2766.74     2704.52    152.05 o 
  -8  10   1     1733.52     1684.75    124.94 o 
  -6  10   1     3624.19     3907.41    155.51 o 
  -4  10   1    18871.48    19500.08    324.75 o 
  -2  10   1    13598.19    14454.47    209.95 o 
   0  10   1     7185.33     7261.89    150.61 o 
   2  10   1     6495.87     6908.02    196.26 o 
   4  10   1      190.13      224.79    115.57 o 
   6  10   1        7.79       50.81    105.93 o 
   8  10   1      170.68      126.22    121.59 o 
  10  10   1      725.39      963.69    168.00 o 
  12  10   1     7258.40     6688.09    296.53 o 
  14  10   1     3315.26     3545.28    248.24 o 
  16  10   1     3754.89     3587.41    276.08 o 
  18  10   1     3336.20     3092.05    275.79 o 
  20  10   1     2618.93     2707.74    426.04 o 
 -21  11   1     2525.41     2944.43    501.78 o 
 -19  11   1     2800.46     2992.00    284.56 o 
 -17  11   1     4528.75     4611.28    288.92 o 
 -15  11   1     7222.47     7085.06    367.97 o 
 -13  11   1     3206.52     3163.52    220.20 o 
 -11  11   1       51.98       24.95    141.87 o 
  -9  11   1       16.79     -124.96    156.53 o 
  -7  11   1      483.47      671.66    139.98 o 
  -5  11   1     5049.68     5130.92    179.62 o 
  -3  11   1    20112.06    20615.19    405.23 o 
  -1  11   1    12875.31    13554.17    256.62 o 
   1  11   1    21760.98    23145.33    376.34 o 
   3  11   1    29114.90    29823.38    663.69 o 
   5  11   1    14099.85    13709.45    393.49 o 
   7  11   1    17166.24    17062.85    598.67 o 
   9  11   1     8224.59     8392.05    423.20 o 
  11  11   1     8500.65     8198.60    329.75 o 
  13  11   1     2818.66     2417.55    266.36 o 
  15  11   1      288.80      365.98    168.70 o 
  17  11   1        8.19     -100.98    185.84 o 
  19  11   1       65.52     -279.62    186.41 o 
 -20  12   1      345.40       97.20    375.55 o 
 -18  12   1      479.11      634.18    347.46 o 
 -16  12   1      712.93      777.08    316.53 o 
 -14  12   1     1137.53     1372.13    204.11 o 
 -12  12   1      698.21      824.24    170.91 o 
 -10  12   1     1355.90     1314.67    181.53 o 
  -8  12   1      565.30      503.50    152.14 o 
  -6  12   1      499.18      575.76    141.26 o 
  -4  12   1     1331.15     1404.03    121.79 o 
  -2  12   1     1219.88     1421.45     96.89 o 
   0  12   1      973.16     1181.86     94.00 o 
   2  12   1      214.70       12.57     88.60 o 
   4  12   1      659.26      470.99    306.75 o 
   6  12   1     1195.04     1221.41    167.31 o 
   8  12   1       65.68      -12.20    118.93 o 
  10  12   1        6.20     -109.34    228.17 o 
  12  12   1      608.53      449.08    158.96 o 
  14  12   1      295.96      -15.05    169.90 o 
  16  12   1        2.28     -131.33    173.37 o 
  18  12   1      161.98       12.98    201.37 o 
 -19  13   1     1952.03     2414.87    443.08 o 
 -17  13   1     2587.49     2718.10    266.83 o 
 -15  13   1     2894.70     2940.24    281.82 o 
 -13  13   1     2833.84     2962.93    222.69 o 
 -11  13   1     1885.30     1713.46    192.15 o 
  -9  13   1      528.21      796.70    169.35 o 
  -7  13   1      825.58      796.23    185.25 o 
  -5  13   1     4083.69     4022.70    175.05 o 
  -3  13   1      817.46     1401.13    133.02 o 
  -1  13   1     8847.97     8950.28    253.60 o 
   1  13   1     9899.04    10585.99    277.77 o 
   3  13   1     7002.96     6720.77    274.46 o 
   5  13   1     9146.96     9086.49    330.15 o 
   7  13   1     6065.91     6365.93    290.10 o 
   9  13   1     4053.72     4000.96    246.22 o 
  11  13   1     1086.13      989.66    305.80 o 
  13  13   1        5.37     -284.03    189.35 o 
  15  13   1       72.18     -206.91    163.46 o 
  17  13   1      176.34     -254.87    266.04 o 
 -18  14   1     1366.59      916.47    369.24 o 
 -16  14   1     2191.07     2165.61    252.77 o 
 -14  14   1     2220.68     2180.39    336.42 o 
 -12  14   1     3059.55     3249.08    257.20 o 
 -10  14   1     4303.76     4584.22    503.68 o 
  -8  14   1     4205.43     4416.17    356.30 o 
  -6  14   1     4948.95     4580.30    274.96 o 
  -4  14   1     3996.72     3709.69    302.33 o 
  -2  14   1     3415.83     3340.34    166.29 o 
   0  14   1     1321.82     1434.57    140.80 o 
   2  14   1     2379.72     2187.34    181.84 o 
   4  14   1      911.68     1101.84    170.66 o 
   6  14   1        3.00      116.62    131.55 o 
   8  14   1      340.98      318.16    154.42 o 
  10  14   1      668.79      299.78    167.73 o 
  12  14   1     1562.39     1365.01    210.65 o 
  14  14   1     1839.64     2224.33    393.54 o 
  16  14   1     2046.06     2047.53    402.06 o 
 -17  15   1        0.72     -440.24    293.50 o 
 -15  15   1        5.96       31.18    186.46 o 
 -13  15   1        0.18       80.33    465.49 o 
 -11  15   1      186.18      -23.44    163.82 o 
  -9  15   1       86.59      108.45    292.86 o 
  -7  15   1       27.83      -49.49    105.74 o 
  -5  15   1     1025.62      960.45    142.10 o 
  -3  15   1      864.74      706.60    165.87 o 
  -1  15   1      154.45       39.59    124.91 o 
   1  15   1       76.60       61.83    141.92 o 
   3  15   1      691.72      703.20    156.41 o 
   5  15   1      500.40      361.18    154.43 o 
   7  15   1      491.94      510.76    162.88 o 
   9  15   1      478.01      388.40    170.37 o 
  11  15   1      587.09      596.46    188.62 o 
  13  15   1      766.86      823.79    208.75 o 
  15  15   1      445.28      -37.87    324.42 o 
 -14  16   1      347.58      882.10    212.59 o 
 -12  16   1      237.34       51.86    472.43 o 
 -10  16   1      234.45      275.90    165.67 o 
  -8  16   1      453.93      424.46    168.23 o 
  -6  16   1     1128.08     1210.82    288.45 o 
  -4  16   1     1270.71     1300.46    184.43 o 
  -2  16   1      286.10      220.57    149.97 o 
   0  16   1      304.33      297.97    149.71 o 
   2  16   1      288.75      304.97    140.46 o 
   4  16   1      108.52       87.97    273.61 o 
   6  16   1        6.86     -207.06    138.04 o 
   8  16   1      159.21      380.75    171.20 o 
  10  16   1       31.19     -221.65    147.77 o 
  12  16   1      212.86      303.46    192.04 o 
 -13  17   1      326.67     -384.39    309.28 o 
 -11  17   1      374.62       14.83    176.74 o 
  -9  17   1       50.72      117.48    166.21 o 
  -7  17   1      436.54      221.49    164.34 o 
  -5  17   1      760.59      437.98    168.49 o 
  -3  17   1      958.27      771.26    292.23 o 
  -1  17   1     2985.89     2929.50    225.57 o 
   1  17   1     4224.41     4109.33    263.36 o 
   3  17   1     2605.04     2522.22    510.62 o 
   5  17   1     2033.60     2489.12    226.50 o 
   7  17   1     2584.92     2567.23    242.70 o 
   9  17   1     1327.01     1706.43    237.27 o 
  11  17   1     1343.69     1374.93    243.50 o 
 -10  18   1       98.77       38.99    322.53 o 
  -8  18   1      151.53     -237.38    284.03 o 
  -6  18   1       81.02       51.81    313.69 o 
  -4  18   1       85.98       52.74    167.69 o 
  -2  18   1      160.66      117.62    173.81 o 
   0  18   1       21.82     -226.28    150.85 o 
   2  18   1       89.32     -168.64    164.11 o 
   4  18   1       84.05       71.57    174.00 o 
   6  18   1        0.09     -116.56    173.04 o 
   8  18   1       57.23     -213.97    176.19 o 
  -5  19   1       92.41       10.57    182.52 o 
  -3  19   1      535.30      -38.50    236.69 o 
  -1  19   1      617.55      567.26    224.80 o 
   1  19   1     1161.70     1181.43    227.11 o 
   3  19   1     1184.72     1025.99    228.38 o 
 -26   0   2     1660.35     1646.10    412.16 o 
 -24   0   2     2541.66     2625.69    361.66 o 
 -22   0   2     7136.39     6615.34    466.44 o 
 -20   0   2    18052.31    18113.45    754.88 o 
 -18   0   2    39762.90    37219.09   1202.39 o 
 -16   0   2    49675.45    46335.50   1265.19 o 
 -14   0   2    62672.95    59122.41   1209.65 o 
 -12   0   2    47541.31    47893.58    942.82 o 
 -10   0   2    30596.02    29849.26    615.65 o 
  -8   0   2     7800.88     7414.29    406.79 o 
  -6   0   2     7030.26     8170.02    207.91 o 
  -4   0   2    65687.20    69518.65    882.05 o 
  -2   0   2       89.69      -82.37     54.91 o 
   0   0   2   138652.63   153433.95   1874.48 o 
   2   0   2    43370.27    43870.80   1099.51 o 
   4   0   2    87060.71    90488.43   3338.59 o 
   6   0   2    49938.76    47212.89    909.13 o 
   8   0   2   119589.45   120144.02   5483.64 o 
  10   0   2   122118.06   114174.69   2094.97 o 
  12   0   2    40579.85    39959.12   1435.61 o 
  14   0   2    19202.12    19654.98    548.06 o 
  16   0   2     5941.60     6438.57    341.86 o 
  18   0   2     2078.32     2260.87    364.19 o 
  20   0   2      293.15      417.21    306.75 o 
  22   0   2        2.30     -444.35    305.49 o 
 -25   1   2      200.80     -266.26    432.67 o 
 -23   1   2      284.98      -11.43    180.22 o 
 -21   1   2       42.60     -213.43    142.28 o 
 -19   1   2        1.59     -196.96    131.31 o 
 -17   1   2      487.68      224.91    128.16 o 
 -15   1   2     3889.94     4038.04    133.22 o 
 -13   1   2    13089.00    12949.60    275.68 o 
 -11   1   2    24832.80    25188.90    391.16 o 
  -9   1   2    13225.82    12564.04    226.41 o 
  -7   1   2    22346.96    21265.73    268.46 o 
  -5   1   2     4013.04     4137.99     78.94 o 
  -3   1   2    43305.97    47210.39    458.66 o 
  -1   1   2    10786.54    11123.60    141.34 o 
   1   1   2     1998.72     2355.87     55.49 o 
   3   1   2    41088.25    41454.89    474.68 o 
   5   1   2    22603.17    22164.95    267.82 o 
   7   1   2    10726.27    10792.00    225.37 o 
   9   1   2     3572.11     3761.33    119.11 o 
  11   1   2     1951.44     1857.18    109.16 o 
  13   1   2      191.15      203.32     89.94 o 
  15   1   2     2830.60     2935.39    141.58 o 
  17   1   2     2052.93     2070.87    196.01 o 
  19   1   2     2407.68     2406.58    317.48 o 
  21   1   2     1340.47     1752.70    426.36 o 
  23   1   2     2277.61     3010.29    318.14 o 
 -26   2   2       14.28      318.11    304.86 o 
 -24   2   2      435.86      377.77    197.62 o 
 -22   2   2     1316.83     1379.59    224.23 o 
 -20   2   2     4168.05     4093.40    265.27 o 
 -18   2   2     5891.88     5670.39    276.64 o 
 -16   2   2     4044.73     4151.66    197.31 o 
 -14   2   2    10548.46    10609.27    189.66 o 
 -12   2   2     7312.77     7375.04    134.17 o 
 -10   2   2    26043.54    26481.75    299.32 o 
  -8   2   2     8650.49     8553.75    147.83 o 
  -6   2   2     2117.54     2076.06     74.91 o 
  -4   2   2      805.18      976.48     31.95 o 
  -2   2   2      672.52      590.43     37.83 o 
   0   2   2        8.82       15.65     30.25 o 
   2   2   2    12614.52    13081.93    184.28 o 
   4   2   2    37045.23    36344.48   1097.24 o 
   6   2   2    43108.86    46150.12    513.37 o 
   8   2   2    13578.86    13126.74    193.58 o 
  10   2   2    10908.37    10840.50    210.52 o 
  12   2   2     1748.52     1949.39    116.12 o 
  14   2   2     3394.46     3274.94    144.20 o 
  16   2   2     1014.11     1167.25    128.50 o 
  18   2   2       55.11       -4.89    151.07 o 
  20   2   2        4.89      176.64    188.59 o 
  22   2   2      283.33      268.44    474.64 o 
 -25   3   2     1896.31     1864.25    271.34 o 
 -23   3   2      401.19      536.79    266.36 o 
 -21   3   2       13.19     -226.28    150.85 o 
 -19   3   2      421.10      248.40    180.73 o 
 -17   3   2     3309.55     3098.34    177.51 o 
 -15   3   2     1538.04     1529.77    110.74 o 
 -13   3   2    21493.38    20843.19    260.83 o 
 -11   3   2    18725.76    18681.83    264.39 o 
  -9   3   2    39898.51    40155.86    501.46 o 
  -7   3   2    36364.27    36113.98    443.53 o 
  -5   3   2    53269.84    54626.18    983.30 o 
  -3   3   2    13867.30    13750.03    180.91 o 
  -1   3   2     3857.49     3675.22     74.13 o 
   1   3   2    21885.68    21291.68    270.68 o 
   3   3   2    45666.80    42970.54    700.12 o 
   5   3   2    38632.34    38054.15    591.52 o 
   7   3   2     2079.09     2021.65    105.33 o 
   9   3   2     3981.61     3947.88    134.28 o 
  11   3   2       12.49      -12.04     72.04 o 
  13   3   2        9.87     -128.89     85.93 o 
  15   3   2     3465.07     3641.15    203.42 o 
  17   3   2     5260.31     6086.35    271.93 o 
  19   3   2     7334.95     7613.92    310.28 o 
  21   3   2     7483.45     7813.29    413.72 o 
 -24   4   2     1256.10     1276.33    244.83 o 
 -22   4   2     2358.63     2484.24    248.15 o 
 -20   4   2     5527.18     5614.58    631.81 o 
 -18   4   2     6834.18     7032.00    295.88 o 
 -16   4   2     4006.41     3683.53    155.20 o 
 -14   4   2     9742.71     9047.65    218.40 o 
 -12   4   2     4437.44     3880.43    112.55 o 
 -10   4   2    23046.36    23934.12    334.51 o 
  -8   4   2      119.99       70.78     59.30 o 
  -6   4   2       10.34        5.29     43.17 o 
  -4   4   2     1556.60     1631.85     53.57 o 
  -2   4   2      538.23      669.73     38.21 o 
   0   4   2    14204.85    14746.54    214.85 o 
   2   4   2    32466.84    31753.78    429.73 o 
   4   4   2     9886.59     9063.47    168.73 o 
   6   4   2    24006.18    23354.43    361.95 o 
   8   4   2    14641.82    13952.66    260.21 o 
  10   4   2    25392.44    24974.86    654.48 o 
  12   4   2     3240.94     3214.65    196.90 o 
  14   4   2     3648.74     3639.77    167.70 o 
  16   4   2     3120.80     3561.15    212.48 o 
  18   4   2     1708.83     1707.94    203.21 o 
  20   4   2      563.61      345.85    175.53 o 
  22   4   2        6.73      -70.69    297.91 o 
 -25   5   2      162.47     -366.71    294.76 o 
 -23   5   2       21.71       59.55    194.42 o 
 -21   5   2      572.04      241.24    177.70 o 
 -19   5   2      363.63      414.70    146.81 o 
 -17   5   2        5.28     -114.43    118.82 o 
 -15   5   2      754.23      913.18    115.61 o 
 -13   5   2     1452.33     1480.12    106.89 o 
 -11   5   2     8600.83     8755.38    169.83 o 
  -9   5   2      617.78      606.20     70.95 o 
  -7   5   2     9550.49     9308.67    286.15 o 
  -5   5   2      944.57      871.83     51.41 o 
  -3   5   2       34.28       93.36     45.41 o 
  -1   5   2     3255.48     3026.85     73.82 o 
   1   5   2    10211.16    10181.21    155.16 o 
   3   5   2     3774.87     3723.98    104.64 o 
   5   5   2      114.92      205.80     70.31 o 
   7   5   2    12425.80    12267.26    341.45 o 
   9   5   2      548.15      749.30     98.67 o 
  11   5   2      253.84      338.82     88.66 o 
  13   5   2     1712.51     1697.67    153.95 o 
  15   5   2     1801.37     1793.55    181.69 o 
  17   5   2     1139.42     1201.91    192.92 o 
  19   5   2      854.74     1454.71    606.56 o 
  21   5   2     1184.51     2061.30    298.71 o 
 -24   6   2     1066.27     1120.96    246.28 o 
 -22   6   2     4452.38     4024.02    291.74 o 
 -20   6   2    12523.31    12283.33    445.82 o 
 -18   6   2    21480.96    21732.07    488.19 o 
 -16   6   2    27260.66    26264.06    530.17 o 
 -14   6   2    24951.84    24170.98    650.90 o 
 -12   6   2    26648.84    24816.94    481.60 o 
 -10   6   2    25236.21    24422.95    448.22 o 
  -8   6   2    24422.90    24246.19    668.93 o 
  -6   6   2     4255.11     4622.53    186.53 o 
  -4   6   2      137.14      124.84     49.31 o 
  -2   6   2     5074.28     5161.52     98.17 o 
   0   6   2    12002.37    10842.04    164.90 o 
   2   6   2    38674.02    36968.25    505.18 o 
   4   6   2    77344.98    75122.84    970.19 o 
   6   6   2    55616.30    50811.26    902.00 o 
   8   6   2    51964.89    49548.87    696.08 o 
  10   6   2    29673.01    29339.28    859.37 o 
  12   6   2    23641.00    22676.87    476.66 o 
  14   6   2    15104.59    14600.82    376.36 o 
  16   6   2     3738.49     3248.68    253.95 o 
  18   6   2      285.53      200.73    204.89 o 
  20   6   2       21.90     -126.17    219.32 o 
 -23   7   2       30.83     -203.31    201.64 o 
 -21   7   2       96.61     -131.79    165.62 o 
 -19   7   2      408.73      281.77    145.86 o 
 -17   7   2     1009.86     1072.41    157.54 o 
 -15   7   2     1973.74     1998.12    155.51 o 
 -13   7   2     5320.11     5377.17    196.58 o 
 -11   7   2     8535.48     8242.51    225.61 o 
  -9   7   2     6884.54     6270.33    180.33 o 
  -7   7   2     5623.36     5745.32    138.84 o 
  -5   7   2    36298.58    36637.73    516.84 o 
  -3   7   2     7120.35     6962.34    176.38 o 
  -1   7   2     2561.61     2674.26     73.84 o 
   1   7   2    17003.57    16602.90    238.82 o 
   3   7   2     3275.45     2982.93    103.42 o 
   5   7   2     3880.62     3223.06    109.38 o 
   7   7   2     1783.65     1730.42    100.82 o 
   9   7   2     2151.94     2112.23    117.61 o 
  11   7   2     1214.86     1061.06    136.83 o 
  13   7   2        1.80     -100.33    103.63 o 
  15   7   2      170.04        6.28    161.47 o 
  17   7   2     1250.61     1285.44    225.61 o 
  19   7   2     2246.93     2677.90    288.43 o 
  21   7   2     1295.74     1692.72    309.83 o 
 -24   8   2      153.63      318.74    348.41 o 
 -22   8   2      585.63      830.39    505.57 o 
 -20   8   2      601.09      685.65    173.32 o 
 -18   8   2     2117.18     1980.53    207.79 o 
 -16   8   2     3907.93     4047.32    471.50 o 
 -14   8   2     6941.18     6629.40    229.43 o 
 -12   8   2    12515.33    12690.06    308.60 o 
 -10   8   2     4403.91     4588.80    212.11 o 
  -8   8   2     7671.24     8024.33    213.58 o 
  -6   8   2     1897.85     1771.19     82.24 o 
  -4   8   2     2607.65     3197.34    102.09 o 
  -2   8   2     3753.78     3763.55     84.26 o 
   0   8   2     9145.87     9100.56    180.29 o 
   2   8   2     1998.51     1811.16    122.17 o 
   4   8   2    18132.34    17439.44    291.42 o 
   6   8   2    12610.69    11805.13    238.69 o 
   8   8   2    12554.32    12543.39    376.53 o 
  10   8   2     3202.25     2969.24    199.04 o 
  12   8   2     1559.37     1645.73    201.40 o 
  14   8   2      768.74      775.77    185.02 o 
  16   8   2       16.82       32.76    179.41 o 
  18   8   2       13.53      154.60    214.27 o 
  20   8   2       91.23     -206.62    218.11 o 
 -21   9   2        1.43      -41.00    160.42 o 
 -19   9   2        3.08     -302.93    231.94 o 
 -17   9   2      478.80      424.28    144.14 o 
 -15   9   2     1787.80     1691.52    154.25 o 
 -13   9   2     3472.37     3081.29    166.42 o 
 -11   9   2    16017.44    15341.81    377.84 o 
  -9   9   2    12265.05    11880.16    693.07 o 
  -7   9   2    24673.91    26160.62    548.08 o 
  -5   9   2    18263.20    18779.80    311.14 o 
  -3   9   2    17499.64    19060.09    280.05 o 
  -1   9   2    20792.28    21016.63    295.53 o 
   1   9   2    17269.50    16706.77    283.91 o 
   3   9   2    12565.76    12092.97    268.97 o 
   5   9   2     4727.66     4278.06    157.77 o 
   7   9   2    10288.79     9867.48    316.27 o 
   9   9   2      572.88      608.79    145.16 o 
  11   9   2       21.07     -139.96    134.76 o 
  13   9   2      866.35      964.30    194.80 o 
  15   9   2     1467.57     1571.86    225.06 o 
  17   9   2     1436.42     1162.94    241.10 o 
  19   9   2     3365.54     3680.91    304.92 o 
 -22  10   2     2109.58     1619.59    362.29 o 
 -20  10   2     2491.04     2459.78    333.89 o 
 -18  10   2     4020.43     3715.82    216.21 o 
 -16  10   2     4952.60     4952.24    224.10 o 
 -14  10   2     1947.93     2300.29    161.25 o 
 -12  10   2     4485.37     4358.03    195.24 o 
 -10  10   2     2522.27     2881.99    157.65 o 
  -8  10   2     2032.40     1899.74    125.90 o 
  -6  10   2        1.90      -80.78     59.51 o 
  -4  10   2      441.43      481.43     64.27 o 
  -2  10   2     1035.87     1080.20     71.75 o 
   0  10   2     2571.53     2735.25    101.34 o 
   2  10   2     4980.96     4840.99    171.80 o 
   4  10   2    10414.23    10593.12    328.67 o 
   6  10   2    11392.43    11997.97    362.10 o 
   8  10   2    12770.51    12023.35    374.36 o 
  10  10   2     3843.70     3831.45    359.77 o 
  12  10   2     6780.30     6360.84    420.68 o 
  14  10   2     4754.36     4362.23    280.57 o 
  16  10   2     1416.85     1311.51    236.09 o 
  18  10   2      851.96      755.14    328.84 o 
 -21  11   2      487.49      518.99    318.43 o 
 -19  11   2       75.63     -387.36    296.97 o 
 -17  11   2      113.88      313.97    163.81 o 
 -15  11   2       36.84      -27.79    146.18 o 
 -13  11   2       66.99      105.44    122.26 o 
 -11  11   2      597.36      507.79    120.45 o 
  -9  11   2      134.88      180.29    105.87 o 
  -7  11   2      373.08      314.25    173.30 o 
  -5  11   2      248.45      175.25     69.65 o 
  -3  11   2      165.46      224.22     65.75 o 
  -1  11   2      695.82      802.91     78.35 o 
   1  11   2        2.12        4.50     62.79 o 
   3  11   2      225.04       37.72    115.08 o 
   5  11   2      204.86      173.29    136.52 o 
   7  11   2      179.53       54.53    129.29 o 
   9  11   2        0.17     -122.48    128.18 o 
  11  11   2      267.43      323.63    159.85 o 
  13  11   2      265.56       72.31    165.33 o 
  15  11   2      590.81      607.90    199.04 o 
  17  11   2      499.88      345.95    260.04 o 
  19  11   2       28.13      245.53    369.24 o 
 -20  12   2     2826.68     2586.44    273.30 o 
 -18  12   2     3555.68     3315.62    265.71 o 
 -16  12   2     5982.12     6513.09    316.65 o 
 -14  12   2     8102.36     8236.14    334.27 o 
 -12  12   2     9548.09     9236.71    687.03 o 
 -10  12   2     9434.05     8797.19    318.04 o 
  -8  12   2     3236.07     2836.81    193.19 o 
  -6  12   2     3911.97     3704.98    201.72 o 
  -4  12   2     1441.27     1423.09    124.26 o 
  -2  12   2     2628.43     2725.71    147.39 o 
   0  12   2    12202.66    12286.03    298.29 o 
   2  12   2    12840.44    12832.34    381.27 o 
   4  12   2    13508.73    13016.20    392.30 o 
   6  12   2    18413.58    18139.99    967.91 o 
   8  12   2    11806.47    11761.19    471.80 o 
  10  12   2     8195.61     8157.11    335.37 o 
  12  12   2     3833.52     3560.41    240.16 o 
  14  12   2     1669.31     1863.16    258.47 o 
  16  12   2     1278.94     1101.48    290.66 o 
  18  12   2      112.54      -96.57    313.06 o 
 -19  13   2      164.28       81.23    280.24 o 
 -17  13   2      199.66       59.40    272.98 o 
 -15  13   2      488.35      701.88    186.56 o 
 -13  13   2     1108.57     1015.69    184.17 o 
 -11  13   2     2172.62     2542.20    204.19 o 
  -9  13   2     3173.83     3474.72    219.35 o 
  -7  13   2     2662.42     2622.93    192.64 o 
  -5  13   2     6304.64     6298.20    214.94 o 
  -3  13   2     6616.65     6522.30    216.55 o 
  -1  13   2     6271.00     6360.84    215.49 o 
   1  13   2     2987.86     2710.64    301.07 o 
   3  13   2      404.45      634.68    147.58 o 
   5  13   2     1090.59     1218.02    209.55 o 
   7  13   2      599.82      616.48    170.93 o 
   9  13   2      320.83      391.92    165.91 o 
  11  13   2       24.89     -155.02    136.71 o 
  13  13   2       35.71     -228.04    152.03 o 
  15  13   2        3.49     -258.13    172.08 o 
 -18  14   2      287.99      285.11    192.14 o 
 -16  14   2      778.74      820.32    221.54 o 
 -14  14   2     1757.27     2195.03    271.41 o 
 -12  14   2     2176.91     2162.90    196.75 o 
 -10  14   2     1230.15     1434.44    249.63 o 
  -8  14   2     1903.02     2027.55    184.66 o 
  -6  14   2      671.56      800.60    134.25 o 
  -4  14   2        0.09     -111.61     87.27 o 
  -2  14   2      224.90       74.92    126.71 o 
   0  14   2      352.85      352.59    112.33 o 
   2  14   2     1502.86     1732.64    177.09 o 
   4  14   2     2825.80     2548.98    290.34 o 
   6  14   2      951.64     1158.51    184.14 o 
   8  14   2     1090.06     1219.56    200.83 o 
  10  14   2      976.94      857.22    191.34 o 
  12  14   2      194.71      -26.30    162.99 o 
  14  14   2        0.12     -123.32    187.07 o 
 -17  15   2        4.30       74.55    325.37 o 
 -15  15   2      683.92      477.07    194.41 o 
 -13  15   2      749.42      360.54    178.26 o 
 -11  15   2      784.30      954.17    181.79 o 
  -9  15   2     2311.00     1945.31    198.18 o 
  -7  15   2     5898.48     5519.70    218.42 o 
  -5  15   2     3686.28     3490.83    180.87 o 
  -3  15   2     1997.55     2159.24    154.53 o 
  -1  15   2     2401.64     2492.34    161.33 o 
   1  15   2     3399.88     3364.42    222.92 o 
   3  15   2     3253.82     2972.38    222.24 o 
   5  15   2     1239.89     1182.67    193.54 o 
   7  15   2      222.67      232.15    172.00 o 
   9  15   2       67.38      162.64    157.37 o 
  11  15   2      135.13     -216.84    159.06 o 
  13  15   2      265.81      211.20    246.16 o 
 -16  16   2     1169.88     1397.42    391.33 o 
 -14  16   2      461.95      833.80    237.46 o 
 -12  16   2     1015.49     1324.07    349.67 o 
 -10  16   2      462.41      716.14    253.73 o 
  -8  16   2       17.57      -26.87    106.07 o 
  -6  16   2        9.95      -34.31    112.56 o 
  -4  16   2        9.48      236.10    155.46 o 
  -2  16   2      286.77      267.71    148.64 o 
   0  16   2      827.28     1086.24    323.16 o 
   2  16   2      961.14     1033.32    186.46 o 
   4  16   2     1409.25     1530.72    349.67 o 
   6  16   2     2066.28     2218.47    220.93 o 
   8  16   2     2331.08     2085.41    384.70 o 
  10  16   2     1423.37     1372.93    226.28 o 
  12  16   2     1513.28     1169.57    367.34 o 
 -13  17   2        7.64      -31.81    193.74 o 
 -11  17   2       64.81      116.32    166.78 o 
  -9  17   2        3.85      118.90    172.29 o 
  -7  17   2       18.64        1.62    155.66 o 
  -5  17   2       17.31      -21.42    141.62 o 
  -3  17   2        1.36      -57.92    152.58 o 
  -1  17   2        2.67      -85.85    141.24 o 
   1  17   2        8.15     -198.92    132.61 o 
   3  17   2        1.08     -213.87    142.58 o 
   5  17   2        2.14     -161.14    146.99 o 
   7  17   2        4.89     -121.53    164.47 o 
   9  17   2        2.44      -99.36    303.91 o 
 -10  18   2     1153.49     1062.17    266.99 o 
  -8  18   2      940.88      650.66    212.39 o 
  -6  18   2      689.90      510.67    312.12 o 
  -4  18   2        2.58       10.98    196.61 o 
  -2  18   2      338.82      300.18    174.19 o 
   0  18   2      835.54     1007.07    196.70 o 
   2  18   2     2318.27     2281.98    243.59 o 
   4  18   2     2609.26     2662.02    251.67 o 
   6  18   2     2235.11     2250.58    260.10 o 
  -7  19   2     1709.75     2327.14    381.23 o 
  -5  19   2     1573.93     1410.45    235.62 o 
  -3  19   2      667.44      746.41    208.95 o 
  -1  19   2      735.00      705.62    198.71 o 
   1  19   2     1105.71     1148.33    284.66 o 
   3  19   2      707.92      917.96    218.79 o 
 -25   1   3       92.55       55.23    189.32 o 
 -23   1   3      772.32      908.62    209.32 o 
 -21   1   3     3233.13     3306.07    248.09 o 
 -19   1   3     5491.02     5112.99    258.39 o 
 -17   1   3    13129.03    13612.29    603.09 o 
 -15   1   3    41430.52    39532.35   1176.32 o 
 -13   1   3    63608.17    60936.95   1167.96 o 
 -11   1   3    46496.75    46315.75    628.32 o 
  -9   1   3    93057.25    92829.52   1046.18 o 
  -7   1   3    33260.73    33806.40    370.43 o 
  -5   1   3    17451.37    18748.04    218.42 o 
  -3   1   3     8466.19     8452.20    138.87 o 
  -1   1   3        1.30      -46.59     31.06 o 
   1   1   3    12094.58    12846.26    317.04 o 
   3   1   3    27174.04    27042.05    311.80 o 
   5   1   3    25839.45    26871.50    461.70 o 
   7   1   3    29761.69    28532.18    392.84 o 
   9   1   3    52774.69    52576.61    668.20 o 
  11   1   3    41982.80    40673.12    999.44 o 
  13   1   3    14138.47    14295.94    365.94 o 
  15   1   3     7637.48     7915.16    222.34 o 
  17   1   3     5034.91     5130.74    188.37 o 
  19   1   3     2708.85     2711.88    296.02 o 
  21   1   3      268.34      249.63    214.00 o 
 -26   2   3     2700.21     3019.01    480.01 o 
 -24   2   3     2341.85     2146.98    239.85 o 
 -22   2   3     3522.86     3011.24    238.05 o 
 -20   2   3      743.85     1039.18    233.22 o 
 -18   2   3     1205.34     1297.93    187.69 o 
 -16   2   3      315.03      324.75     92.67 o 
 -14   2   3      502.52      688.23     75.85 o 
 -12   2   3     1078.70     1004.11     66.61 o 
 -10   2   3      171.70       53.37     51.70 o 
  -8   2   3    10340.77    10639.25    188.17 o 
  -6   2   3       99.17       28.83     35.28 o 
  -4   2   3    44356.95    45374.62    681.68 o 
  -2   2   3    19265.53    19663.75    678.71 o 
   0   2   3     9068.87     8755.93    191.12 o 
   2   2   3    82247.06    82708.49   2318.93 o 
   4   2   3    73001.34    74177.82    856.45 o 
   6   2   3    34686.47    33382.08    428.12 o 
   8   2   3    30964.21    31150.20    461.53 o 
  10   2   3    19965.00    19012.51    315.01 o 
  12   2   3     6837.83     6704.70    187.96 o 
  14   2   3     3280.25     3069.65    146.85 o 
  16   2   3      422.22      475.50    144.64 o 
  18   2   3      981.96      730.43    177.43 o 
  20   2   3     1824.05     2038.04    294.93 o 
  22   2   3     3304.82     4315.97    489.79 o 
 -25   3   3      153.13      165.24    368.29 o 
 -23   3   3      215.86       97.85    178.12 o 
 -21   3   3     1098.28     1301.05    210.80 o 
 -19   3   3      478.54      569.55    161.12 o 
 -17   3   3       59.15       -7.18     86.27 o 
 -15   3   3      316.74      333.88     94.16 o 
 -13   3   3      219.80      271.53     58.77 o 
 -11   3   3     2698.62     2946.51     78.38 o 
  -9   3   3     1254.68     1400.36     73.93 o 
  -7   3   3      333.61      403.90     56.53 o 
  -5   3   3     1469.16     1527.84     41.45 o 
  -3   3   3     6140.72     5842.92    127.87 o 
  -1   3   3    12124.65    12838.63    182.11 o 
   1   3   3     2845.56     3120.74     73.14 o 
   3   3   3      360.81      384.59     46.51 o 
   5   3   3      886.53     1181.96    103.01 o 
   7   3   3        1.33      -30.54     46.10 o 
   9   3   3     1002.78     1228.00    111.85 o 
  11   3   3     3206.47     3062.83    145.79 o 
  13   3   3     2299.76     2071.10    143.58 o 
  15   3   3      282.03      235.63    121.32 o 
  17   3   3      214.85      249.11    179.02 o 
  19   3   3      100.73     -255.94    203.00 o 
  21   3   3      131.13      662.73    323.16 o 
 -26   4   3     1827.39     2447.69    387.54 o 
 -24   4   3     2217.44     2406.72    258.00 o 
 -22   4   3     1545.72     1780.25    269.20 o 
 -20   4   3     5087.80     4325.15    273.03 o 
 -18   4   3      918.10      633.17    156.33 o 
 -16   4   3      284.65      120.21     96.62 o 
 -14   4   3      860.83     1147.38     82.38 o 
 -12   4   3       38.64      -36.06     60.02 o 
 -10   4   3      932.48     1003.00     76.09 o 
  -8   4   3    19713.39    20557.08    291.97 o 
  -6   4   3    13985.07    14655.95    187.88 o 
  -4   4   3    24753.22    25088.32    310.79 o 
  -2   4   3    52432.19    52855.09    563.71 o 
   0   4   3    32703.49    32180.24    400.50 o 
   2   4   3    37855.17    35495.11   1392.84 o 
   4   4   3    29591.06    28649.92    418.58 o 
   6   4   3    32132.70    30968.41    460.46 o 
   8   4   3    33987.49    31900.01    489.96 o 
  10   4   3    10893.08    10928.46    251.16 o 
  12   4   3    18257.02    17922.32    355.43 o 
  14   4   3     1696.94     2039.86    152.11 o 
  16   4   3       83.37     -180.03    133.18 o 
  18   4   3      383.71      878.18    483.48 o 
  20   4   3     2685.29     2882.35    350.30 o 
 -25   5   3      128.90     -297.17    207.34 o 
 -23   5   3     1337.17     1392.53    230.91 o 
 -21   5   3     2407.24     2483.13    231.14 o 
 -19   5   3    10748.94    11290.36    407.62 o 
 -17   5   3    15935.73    15914.25    332.90 o 
 -15   5   3    23330.57    22498.79    403.36 o 
 -13   5   3    50787.43    49505.53   1130.03 o 
 -11   5   3    49480.36    48392.84    720.80 o 
  -9   5   3    79027.82    81833.16   1093.46 o 
  -7   5   3    41025.64    41181.99    520.11 o 
  -5   5   3    30198.45    31422.35    359.00 o 
  -3   5   3     6941.96     6932.95    106.85 o 
  -1   5   3      353.02      510.09     48.21 o 
   1   5   3     5498.03     5633.46    128.74 o 
   3   5   3    15935.62    15703.73    262.68 o 
   5   5   3    33784.82    33103.91    481.34 o 
   7   5   3    27826.78    26835.09    571.19 o 
   9   5   3    31193.42    29522.72    699.62 o 
  11   5   3    21451.32    20219.13    378.49 o 
  13   5   3    19528.78    19029.78    885.15 o 
  15   5   3     8762.27     8184.46    291.11 o 
  17   5   3     5139.51     5025.64    375.86 o 
  19   5   3     2864.27     2670.05    328.21 o 
  21   5   3      457.23      134.32    678.20 o 
 -24   6   3       36.40     -237.12    158.08 o 
 -22   6   3        3.48     -189.03    165.48 o 
 -20   6   3        2.03       25.18    420.05 o 
 -18   6   3       39.87     -146.78     97.85 o 
 -16   6   3     1043.60      948.65    134.28 o 
 -14   6   3     1086.00     1257.05    118.03 o 
 -12   6   3     1066.38     1092.62    105.99 o 
 -10   6   3       39.38      -45.98     60.73 o 
  -8   6   3     2774.96     2579.50     91.45 o 
  -6   6   3      619.45      721.46     70.51 o 
  -4   6   3     7836.28     8653.21    173.63 o 
  -2   6   3      451.90      447.22     64.45 o 
   0   6   3     2705.38     2811.40     99.52 o 
   2   6   3     3381.35     3236.19    105.80 o 
   4   6   3     7424.45     7860.66    167.87 o 
   6   6   3      838.37      767.55     79.54 o 
   8   6   3      508.25      502.11     89.03 o 
  10   6   3     1465.42     1472.62    122.80 o 
  12   6   3     1402.19     1570.40    157.43 o 
  14   6   3       51.53      175.00    223.44 o 
  16   6   3      310.03      242.14    183.76 o 
  18   6   3       11.37        9.33    231.96 o 
  20   6   3       17.06     -274.54    183.03 o 
 -25   7   3        1.25     -466.75    311.17 o 
 -23   7   3        1.51      -87.42    189.42 o 
 -21   7   3      716.42      510.17    362.29 o 
 -19   7   3     4445.81     4041.09    213.28 o 
 -17   7   3     9184.70     8855.93    280.97 o 
 -15   7   3    16370.02    15676.12    322.58 o 
 -13   7   3    28510.63    28929.17    863.83 o 
 -11   7   3    33344.60    31861.75    873.85 o 
  -9   7   3    26515.81    24583.65    639.72 o 
  -7   7   3    27459.31    26827.26    527.11 o 
  -5   7   3     3969.32     3642.24    107.52 o 
  -3   7   3      430.33      422.13     66.22 o 
  -1   7   3      421.83      439.16     68.33 o 
   1   7   3      108.60       67.26     62.73 o 
   3   7   3    12238.98    11867.32    217.96 o 
   5   7   3    23721.08    22621.21    461.98 o 
   7   7   3    29432.89    27338.15    505.89 o 
   9   7   3    17044.22    16751.13    371.63 o 
  11   7   3     9781.20     9089.07    343.22 o 
  13   7   3    11242.67    10926.36    402.85 o 
  15   7   3     3866.77     3915.86    339.57 o 
  17   7   3      882.50      587.30    424.78 o 
  19   7   3      519.46      864.57    233.86 o 
 -24   8   3     1694.10     1887.31    283.60 o 
 -22   8   3     2112.95     2109.39    328.84 o 
 -20   8   3     1038.99     1537.75    185.02 o 
 -18   8   3      317.84      129.68    128.46 o 
 -16   8   3      395.42      343.13    121.55 o 
 -14   8   3       84.66        0.94     85.43 o 
 -12   8   3      656.42      619.32     99.06 o 
 -10   8   3     3611.58     3180.70    124.91 o 
  -8   8   3     4523.61     4384.40    118.52 o 
  -6   8   3     5318.98     5306.85    135.03 o 
  -4   8   3     3644.70     3781.67    117.24 o 
  -2   8   3    13831.29    13373.05    203.05 o 
   0   8   3    28144.39    28362.19    378.54 o 
   2   8   3    27069.26    26289.72    458.70 o 
   4   8   3    24513.18    23542.18    436.94 o 
   6   8   3    30555.18    28170.69    513.52 o 
   8   8   3    12583.81    12049.92    298.30 o 
  10   8   3     5070.44     4766.92    250.35 o 
  12   8   3     4506.82     3998.80    634.01 o 
  14   8   3      794.52      813.78    350.30 o 
  16   8   3       23.92     -162.47    160.25 o 
  18   8   3      220.62      -87.86    218.94 o 
  20   8   3     1038.61      263.20    343.36 o 
 -23   9   3      423.37      -43.66    298.23 o 
 -21   9   3      966.28      842.43    233.19 o 
 -19   9   3      706.24      772.80    184.71 o 
 -17   9   3      432.04      468.11    134.32 o 
 -15   9   3     1243.93     1244.12    147.61 o 
 -13   9   3        5.25      -39.39     97.06 o 
 -11   9   3       15.69       27.47     91.31 o 
  -9   9   3       35.02      113.59    100.56 o 
  -7   9   3      259.09      296.93     68.86 o 
  -5   9   3      701.42      669.89     66.58 o 
  -3   9   3     1000.62     1024.42     73.55 o 
  -1   9   3     2987.23     3081.26     90.32 o 
   1   9   3     1051.95     1104.12    102.06 o 
   3   9   3      160.38      176.67     98.92 o 
   5   9   3      558.94      765.33    111.31 o 
   7   9   3     1973.44     1507.24    229.75 o 
   9   9   3        6.92      -85.51    130.26 o 
  11   9   3        5.73       83.62    161.90 o 
  13   9   3        8.10      -39.23    165.33 o 
  15   9   3       32.55       80.93    272.35 o 
  17   9   3      267.35      234.11    255.31 o 
  19   9   3      150.51     -346.04    230.69 o 
 -22  10   3     1146.46      492.32    297.28 o 
 -20  10   3     1194.78     1357.23    200.59 o 
 -18  10   3      845.63      942.30    163.07 o 
 -16  10   3     1935.25     1771.91    165.85 o 
 -14  10   3        4.66       73.03    107.67 o 
 -12  10   3        3.06      -59.93     97.53 o 
 -10  10   3      676.34      670.15    113.90 o 
  -8  10   3      237.56      170.75     74.20 o 
  -6  10   3     1876.24     1699.55     94.00 o 
  -4  10   3     7217.24     7814.16    390.76 o 
  -2  10   3    12842.34    13309.46    218.50 o 
   0  10   3    10079.13    10843.84    204.39 o 
   2  10   3     4790.05     4753.80    168.55 o 
   4  10   3     4042.80     3980.62    161.94 o 
   6  10   3     5131.56     5038.07    236.99 o 
   8  10   3    10483.31     9488.27    337.21 o 
  10  10   3     3904.66     3376.98    225.78 o 
  12  10   3     1089.99     1529.18    211.93 o 
  14  10   3      865.98      594.60    232.27 o 
  16  10   3      208.14       29.15    345.57 o 
  18  10   3      400.52      147.35    209.89 o 
 -21  11   3     1258.07     1318.14    329.47 o 
 -19  11   3     2434.12     2436.54    360.40 o 
 -17  11   3     5562.42     5915.48    248.34 o 
 -15  11   3    14230.41    13793.41    359.93 o 
 -13  11   3    13665.67    13926.98    348.25 o 
 -11  11   3    16391.41    16694.26    375.12 o 
  -9  11   3    11711.57    11880.21    299.71 o 
  -7  11   3    22085.60    22877.15    387.13 o 
  -5  11   3     8536.71     8972.37    183.67 o 
  -3  11   3      765.67      857.25     94.24 o 
  -1  11   3      161.36       41.70     71.08 o 
   1  11   3     3295.77     3343.72    149.27 o 
   3  11   3     4987.57     4331.64    216.41 o 
   5  11   3     9630.65     9540.76    327.05 o 
   7  11   3     7528.93     6939.01    288.26 o 
   9  11   3     7198.00     7424.87    307.37 o 
  11  11   3     8080.13     7471.34    332.39 o 
  13  11   3     4695.08     4255.52    284.20 o 
  15  11   3     1901.72     2136.50    271.12 o 
  17  11   3     1813.80     1971.70    316.22 o 
 -20  12   3        6.22      132.15    204.85 o 
 -18  12   3       22.34       33.45    213.97 o 
 -16  12   3      117.53      252.43    170.62 o 
 -14  12   3     1455.74     1751.55    192.44 o 
 -12  12   3     1167.37     1299.52    213.65 o 
 -10  12   3     2257.91     2456.10    160.40 o 
  -8  12   3      292.69      287.56     87.03 o 
  -6  12   3     1233.10     1427.96     92.80 o 
  -4  12   3     1126.61     1260.34     97.88 o 
  -2  12   3      697.34      555.35    109.12 o 
   0  12   3     4374.99     4090.23    169.24 o 
   2  12   3        1.90     -163.33    108.89 o 
   4  12   3      150.11       91.29    129.87 o 
   6  12   3     1220.01     1216.32    223.75 o 
   8  12   3     1239.98     1417.97    195.93 o 
  10  12   3      475.24      488.72    172.99 o 
  12  12   3       55.44      -36.17    168.23 o 
  14  12   3        5.77     -232.81    155.21 o 
  16  12   3        1.16      -80.53    206.76 o 
 -21  13   3      207.57      -86.47    383.12 o 
 -19  13   3      660.59      634.83    214.87 o 
 -17  13   3     2108.52     2309.68    248.89 o 
 -15  13   3     5670.77     5332.19    283.87 o 
 -13  13   3     6927.15     6580.43    293.71 o 
 -11  13   3     8053.04     8146.95    318.01 o 
  -9  13   3    11628.07    12002.70    381.97 o 
  -7  13   3     4157.95     4268.34    197.35 o 
  -5  13   3      990.07     1255.38    119.98 o 
  -3  13   3      874.51     1108.73    124.20 o 
  -1  13   3      130.24       19.67     86.48 o 
   1  13   3      180.96      162.42    131.47 o 
   3  13   3     3871.86     3995.62    226.79 o 
   5  13   3     4870.74     4890.71    254.34 o 
   7  13   3     5842.84     5834.28    280.43 o 
   9  13   3     5673.46     5732.25    517.25 o 
  11  13   3     3288.75     3392.98    257.29 o 
  13  13   3     2359.36     2286.16    246.05 o 
  15  13   3      800.56      863.46    229.15 o 
 -18  14   3       77.63     -247.61    165.07 o 
 -16  14   3        9.55     -166.02    169.14 o 
 -14  14   3       61.69      -81.33    155.13 o 
 -12  14   3      236.44       79.76    146.12 o 
 -10  14   3     1475.34     1668.19    184.49 o 
  -8  14   3     2406.60     2387.82    174.04 o 
  -6  14   3     2540.30     2598.67    159.88 o 
  -4  14   3     2871.72     2654.83    156.35 o 
  -2  14   3     5427.36     5498.44    348.19 o 
   0  14   3     4057.34     4042.41    229.23 o 
   2  14   3     7518.28     7515.81    306.39 o 
   4  14   3     6725.26     7229.70    310.12 o 
   6  14   3     5309.42     5499.98    352.20 o 
   8  14   3     3832.83     3542.01    244.07 o 
  10  14   3     1894.92     2012.85    245.87 o 
  12  14   3      970.51      960.70    366.08 o 
  14  14   3      517.06      296.91    303.91 o 
 -17  15   3       87.02      -95.12    208.29 o 
 -15  15   3       97.92     -148.37    177.96 o 
 -13  15   3      247.31      169.61    284.03 o 
 -11  15   3      135.18      -75.53    152.48 o 
  -9  15   3      169.78       27.59    108.16 o 
  -7  15   3      615.00      453.27    148.30 o 
  -5  15   3       93.35      -98.56    100.14 o 
  -3  15   3       89.62      -60.22     99.97 o 
  -1  15   3       86.30       52.16    111.63 o 
   1  15   3      180.58      124.61    140.90 o 
   3  15   3        3.56       11.13    149.72 o 
   5  15   3       58.91      -73.40    137.91 o 
   7  15   3        3.26      -83.89    154.69 o 
   9  15   3        9.85      -49.53    173.55 o 
  11  15   3       44.00     -367.34    244.90 o 
 -16  16   3       54.91      -88.04    198.90 o 
 -14  16   3       60.51       51.63    173.31 o 
 -12  16   3      143.47      137.02    168.49 o 
 -10  16   3        0.56     -116.96    119.15 o 
  -8  16   3       23.95        6.00    122.20 o 
  -6  16   3       14.34     -156.25    104.17 o 
  -4  16   3      401.89      267.15    204.37 o 
  -2  16   3      748.81      790.78    146.74 o 
   0  16   3      674.07      845.35    177.76 o 
   2  16   3      848.66      821.56    176.98 o 
   4  16   3     1289.56     1402.96    219.43 o 
   6  16   3      515.34      496.74    182.41 o 
   8  16   3      246.27      145.28    176.21 o 
  10  16   3      527.49      215.02    183.38 o 
 -13  17   3     1730.03     2064.24    243.00 o 
 -11  17   3     2637.15     2865.73    307.40 o 
  -9  17   3     2812.05     2735.57    237.90 o 
  -7  17   3     2118.30     2216.65    218.93 o 
  -5  17   3      930.53      868.59    192.17 o 
  -3  17   3      478.97      506.54    171.95 o 
  -1  17   3       10.45     -172.53    145.05 o 
   1  17   3      379.98      319.03    170.94 o 
   3  17   3      845.60      885.18    474.01 o 
   5  17   3     1407.16     1429.26    228.49 o 
   7  17   3     1488.01     1448.07    238.28 o 
 -12  18   3      159.36      558.59    291.60 o 
 -10  18   3      658.87      887.66    209.07 o 
  -8  18   3      684.68      449.66    233.22 o 
  -6  18   3      309.89      210.80    171.17 o 
  -4  18   3      246.37      300.40    177.24 o 
  -2  18   3      371.11      154.33    164.86 o 
   0  18   3       54.87     -261.08    265.09 o 
   2  18   3      151.73     -134.54    215.23 o 
   4  18   3      274.98       55.36    171.64 o 
   6  18   3       92.84       68.17    257.52 o 
  -7  19   3      784.93     1157.73    233.66 o 
  -5  19   3      272.71       95.66    201.00 o 
  -3  19   3       21.74      -18.53    168.36 o 
  -1  19   3       15.77      -54.21    178.52 o 
   1  19   3      162.90      115.42    185.19 o 
 -26   0   4     1083.20     1463.06    355.35 o 
 -24   0   4      631.16      180.52    234.80 o 
 -22   0   4        5.04     -242.37    161.58 o 
 -20   0   4      191.35      234.80    221.54 o 
 -18   0   4     2069.64     1682.08    244.26 o 
 -16   0   4    14728.54    14731.61    581.31 o 
 -14   0   4    43577.98    42246.51   1540.38 o 
 -12   0   4    59747.34    57448.63   1077.61 o 
 -10   0   4    97189.05    97273.27   1722.07 o 
  -8   0   4   193828.05   196395.95   2815.37 o 
  -6   0   4   187036.89   195757.28  10373.04 o 
  -4   0   4   555759.81   623153.38  10792.01 o 
  -2   0   4    20737.34    19738.81    312.89 o 
   0   0   4    13512.90    12670.45    226.35 o 
   2   0   4     9875.81    11388.43    226.88 o 
   4   0   4      676.96      862.19     99.85 o 
   6   0   4     1678.74     1605.56    110.57 o 
   8   0   4    18353.92    17742.76    380.80 o 
  10   0   4     7209.70     7210.16    338.99 o 
  12   0   4    10645.58    10276.42    305.07 o 
  14   0   4    11268.09    11771.11    347.59 o 
  16   0   4     6365.27     6987.19    284.31 o 
  18   0   4     5288.82     4951.55    265.05 o 
  20   0   4     7676.15     9691.68    669.04 o 
 -25   1   4      649.80      202.46    197.56 o 
 -23   1   4     1815.97     2091.82    217.40 o 
 -21   1   4     1695.11     1870.52    215.67 o 
 -19   1   4     3848.83     3486.71    287.50 o 
 -17   1   4      847.30     1026.82    164.87 o 
 -15   1   4     2658.66     2477.32    137.24 o 
 -13   1   4     1758.45     1604.86     86.24 o 
 -11   1   4      907.40      983.19     67.13 o 
  -9   1   4     2137.14     2253.39     68.13 o 
  -7   1   4       29.14       46.36     29.59 o 
  -5   1   4    11864.83    13369.91    180.23 o 
  -3   1   4   107754.58   118883.13   1443.64 o 
  -1   1   4    13122.94    14526.78    212.83 o 
   1   1   4    38741.35    39764.88    475.86 o 
   3   1   4    30757.38    30148.12    353.24 o 
   5   1   4    20393.45    20598.71    303.89 o 
   7   1   4    18743.14    18792.61    295.42 o 
   9   1   4    13965.33    14314.28    263.93 o 
  11   1   4     8147.29     8502.16    213.07 o 
  13   1   4     1797.04     1899.61    131.78 o 
  15   1   4     2883.39     3152.19    142.53 o 
  17   1   4      223.29      202.08    112.53 o 
  19   1   4      171.09      180.88    313.69 o 
  21   1   4       26.85      161.58    317.48 o 
 -26   2   4     1034.11      753.90    277.72 o 
 -24   2   4      424.15      540.63    191.56 o 
 -22   2   4      675.73      934.01    224.38 o 
 -20   2   4      481.12      572.86    176.36 o 
 -18   2   4        8.84       88.07    104.84 o 
 -16   2   4     1043.74     1480.86    139.63 o 
 -14   2   4     3077.78     3013.27    110.60 o 
 -12   2   4    11828.91    11715.54    189.54 o 
 -10   2   4    30947.02    30631.46    595.63 o 
  -8   2   4    25813.97    25871.70    331.49 o 
  -6   2   4    27807.40    29276.43    301.98 o 
  -4   2   4       24.57       70.79     31.12 o 
  -2   2   4     6750.52     6687.87    118.97 o 
   0   2   4     2761.36     2702.07     69.64 o 
   2   2   4      288.63      245.13     47.25 o 
   4   2   4     2221.04     2478.40     95.97 o 
   6   2   4     2975.10     3246.19     98.43 o 
   8   2   4     2991.21     2929.12    122.11 o 
  10   2   4     1733.06     1867.46    112.16 o 
  12   2   4      302.10      481.33    103.57 o 
  14   2   4     4616.00     4571.58    176.53 o 
  16   2   4     1955.79     2116.21    155.67 o 
  18   2   4     2080.65     2309.61    271.27 o 
  20   2   4      500.86       87.10    339.57 o 
 -25   3   4     4329.62     4258.30    382.81 o 
 -23   3   4     4389.91     4133.84    557.33 o 
 -21   3   4     8584.61     8402.72    346.29 o 
 -19   3   4     3342.00     3373.41    226.53 o 
 -17   3   4     6513.72     6577.12    195.29 o 
 -15   3   4     6228.71     6009.16    180.48 o 
 -13   3   4     8101.50     8383.48    200.24 o 
 -11   3   4     5747.90     6015.78    145.47 o 
  -9   3   4      244.84      401.11     59.65 o 
  -7   3   4     4121.68     4224.13     81.60 o 
  -5   3   4     2822.01     2980.76    119.23 o 
  -3   3   4     9023.68     9361.22    131.23 o 
  -1   3   4    13722.33    13686.47    215.32 o 
   1   3   4    39582.18    39474.47   1132.49 o 
   3   3   4    80360.49    84172.76   1315.61 o 
   5   3   4    56164.61    55100.52    670.96 o 
   7   3   4    44929.73    43871.60    562.09 o 
   9   3   4    45244.30    43859.09    656.81 o 
  11   3   4    16815.15    16954.20    347.08 o 
  13   3   4    10711.73    11480.06    291.85 o 
  15   3   4     4224.01     4349.77    200.57 o 
  17   3   4     1699.41     1659.93    253.65 o 
  19   3   4      109.21       18.24    509.67 o 
 -26   4   4      356.38     -123.44    202.78 o 
 -24   4   4       43.12       88.32    661.16 o 
 -22   4   4       77.78     -159.99    155.46 o 
 -20   4   4      150.29      209.79    172.00 o 
 -18   4   4       54.25       -2.25    106.00 o 
 -16   4   4     5929.54     6028.53    183.88 o 
 -14   4   4     9153.80     8944.11    183.51 o 
 -12   4   4    19720.70    18922.48    560.46 o 
 -10   4   4    31950.56    31750.50    584.86 o 
  -8   4   4    23776.79    23646.84    289.45 o 
  -6   4   4    21161.26    21803.03    370.88 o 
  -4   4   4    23976.43    25135.03    330.79 o 
  -2   4   4     6566.89     6766.15    107.02 o 
   0   4   4     2665.39     2468.21     84.84 o 
   2   4   4     1307.00     1136.28     67.02 o 
   4   4   4      356.28      481.85     74.36 o 
   6   4   4     1829.34     1754.08     81.29 o 
   8   4   4     3923.43     3689.61    117.93 o 
  10   4   4     2879.15     2732.33    143.40 o 
  12   4   4     1122.82     1440.19    140.71 o 
  14   4   4     4401.68     4591.66    226.78 o 
  16   4   4     1491.29     2039.75    251.92 o 
  18   4   4     1499.60     1600.27    282.20 o 
  20   4   4     1979.34     2524.70    462.65 o 
 -25   5   4      838.69      655.80    382.49 o 
 -23   5   4      325.83      314.34    190.35 o 
 -21   5   4      373.40      236.48    225.33 o 
 -19   5   4     1181.11     1422.66    170.33 o 
 -17   5   4     2173.51     2057.03    161.07 o 
 -15   5   4     1520.00     1542.54     96.19 o 
 -13   5   4        3.68      -62.37     71.98 o 
 -11   5   4     1602.30     1439.66     86.53 o 
  -9   5   4     3389.68     3352.43    103.10 o 
  -7   5   4      276.69      327.08     43.23 o 
  -5   5   4      996.43     1387.65     51.16 o 
  -3   5   4      740.66      680.03     49.42 o 
  -1   5   4     5637.20     6213.29    127.63 o 
   1   5   4    12242.38    12743.13    200.82 o 
   3   5   4     2902.83     2453.58     99.35 o 
   5   5   4     3692.13     3439.75    189.31 o 
   7   5   4     7864.19     7662.01    191.67 o 
   9   5   4     5334.81     5201.45    173.69 o 
  11   5   4     7631.11     7769.84    387.12 o 
  13   5   4     1330.61     1448.53    203.82 o 
  15   5   4       55.24     -165.76    173.26 o 
  17   5   4      595.36      617.50    215.16 o 
  19   5   4        0.96     -189.02    353.14 o 
 -26   6   4     1017.38     1375.96    359.77 o 
 -24   6   4     1440.07     1442.29    244.56 o 
 -22   6   4      885.39     1164.37    216.19 o 
 -20   6   4      296.72      168.70    177.04 o 
 -18   6   4     2934.55     2916.40    150.55 o 
 -16   6   4     8210.13     8378.55    223.70 o 
 -14   6   4    20522.59    20451.54    370.60 o 
 -12   6   4    38255.34    38269.31    579.23 o 
 -10   6   4    49844.88    47839.75    615.31 o 
  -8   6   4    90233.84    92953.19   1250.27 o 
  -6   6   4    95700.40    98852.92   1046.91 o 
  -4   6   4    47607.54    47103.38    521.53 o 
  -2   6   4    29434.11    28920.95    383.14 o 
   0   6   4    15952.46    15688.97    237.89 o 
   2   6   4      309.14      603.45     67.01 o 
   4   6   4     1146.29     1075.06     84.65 o 
   6   6   4     4306.11     3789.47    136.24 o 
   8   6   4     8186.71     7516.49    231.02 o 
  10   6   4     4077.54     3909.91    188.93 o 
  12   6   4     4951.59     5182.39    224.93 o 
  14   6   4    11472.32    11284.05    677.88 o 
  16   6   4     7532.11     7721.53    385.89 o 
  18   6   4     3315.40     3502.25    309.98 o 
  20   6   4     2367.42     3115.56    334.39 o 
 -25   7   4      952.32      987.04    248.10 o 
 -23   7   4     1867.01     2019.59    264.03 o 
 -21   7   4     2166.34     2202.72    227.44 o 
 -19   7   4     1800.03     2123.42    149.80 o 
 -17   7   4     1478.57     1678.69    131.64 o 
 -15   7   4      252.20      322.09    101.75 o 
 -13   7   4      521.09      508.38     94.67 o 
 -11   7   4       10.40       -2.64     69.30 o 
  -9   7   4      554.97      693.05     65.00 o 
  -7   7   4      988.60      957.68     53.95 o 
  -5   7   4     1957.69     1795.28     69.60 o 
  -3   7   4      143.44       27.28     50.21 o 
  -1   7   4     9046.44     9115.37    165.81 o 
   1   7   4    21559.99    21637.08    334.78 o 
   3   7   4    14266.84    12637.41    275.12 o 
   5   7   4    13149.62    12423.78    287.56 o 
   7   7   4     8218.60     8256.18    239.26 o 
   9   7   4    15708.45    14854.07    357.23 o 
  11   7   4     4251.93     4565.35    261.57 o 
  13   7   4      627.77      873.63    203.87 o 
  15   7   4     1310.55     1422.04    321.90 o 
  17   7   4      369.04      -97.08    224.75 o 
  19   7   4       63.20     -173.38    266.99 o 
 -24   8   4      388.47      233.63    215.89 o 
 -22   8   4      648.62      768.86    217.07 o 
 -20   8   4        7.06       19.86    160.66 o 
 -18   8   4      297.96      283.94    111.48 o 
 -16   8   4        8.76     -133.26     88.84 o 
 -14   8   4     2016.55     2211.08    128.44 o 
 -12   8   4     4089.25     4122.58    147.12 o 
 -10   8   4     9206.40     9135.27    184.98 o 
  -8   8   4     5830.99     5780.63    135.65 o 
  -6   8   4     7242.43     7159.99    147.35 o 
  -4   8   4    12447.96    12207.41    224.21 o 
  -2   8   4     1485.17     1381.55     56.00 o 
   0   8   4      503.39      557.19     69.78 o 
   2   8   4       47.58       -0.14     79.71 o 
   4   8   4     1134.50     1229.89    114.96 o 
   6   8   4       75.48       79.64     96.55 o 
   8   8   4     2241.98     1981.45    138.65 o 
  10   8   4     1249.26     1713.95    355.67 o 
  12   8   4      865.10      958.75    192.89 o 
  14   8   4      426.72      571.41    383.75 o 
  16   8   4      842.24     1177.48    248.10 o 
  18   8   4     1813.69     2182.47    666.52 o 
 -23   9   4     3004.11     3019.60    276.88 o 
 -21   9   4     2659.36     2217.32    305.49 o 
 -19   9   4     3965.08     3844.44    208.15 o 
 -17   9   4     3872.88     3999.02    199.73 o 
 -15   9   4     3458.93     3494.44    176.47 o 
 -13   9   4      763.62      944.73    117.16 o 
 -11   9   4      772.53      960.10    104.28 o 
  -9   9   4      153.59      140.08     65.02 o 
  -7   9   4      502.01      503.31     71.74 o 
  -5   9   4      643.15      697.14     74.07 o 
  -3   9   4     4200.20     4241.99    138.75 o 
  -1   9   4     8961.62     9066.99    197.40 o 
   1   9   4    14788.58    14618.31    353.55 o 
   3   9   4    21087.73    19933.50    397.55 o 
   5   9   4    25449.12    24415.78    471.67 o 
   7   9   4    24694.41    23958.33    478.33 o 
   9   9   4    17666.74    17078.69    492.84 o 
  11   9   4    15105.84    13600.54    840.41 o 
  13   9   4     3975.74     3962.44    272.62 o 
  15   9   4     1507.60     1887.76    262.50 o 
  17   9   4     2103.85     2425.77    280.38 o 
 -24  10   4        0.13      255.63    362.29 o 
 -22  10   4       56.76      -79.49    189.96 o 
 -20  10   4      551.75      279.43    150.78 o 
 -18  10   4     2873.15     2554.14    180.94 o 
 -16  10   4     2476.62     2396.43    169.29 o 
 -14  10   4     5823.25     5845.82    218.97 o 
 -12  10   4    12053.67    11970.71    470.67 o 
 -10  10   4     8723.01     8426.12    241.60 o 
  -8  10   4    15727.23    15780.15    291.62 o 
  -6  10   4    13609.39    14199.59    241.18 o 
  -4  10   4     6998.37     7099.42    175.49 o 
  -2  10   4     4498.91     4446.54    138.68 o 
   0  10   4     3774.86     3846.44    134.62 o 
   2  10   4      416.54      328.63     94.48 o 
   4  10   4      625.02      605.10    112.29 o 
   6  10   4      442.12      475.96    142.52 o 
   8  10   4     1384.25     1223.78    183.71 o 
  10  10   4       85.04      135.29    149.96 o 
  12  10   4      470.53      528.70    181.37 o 
  14  10   4     2283.28     2168.31    236.90 o 
  16  10   4     2196.21     2598.11    279.15 o 
 -21  11   4      276.74      -92.18    182.12 o 
 -19  11   4      114.99     -195.61    134.57 o 
 -17  11   4      953.63     1058.41    163.91 o 
 -15  11   4      505.56      672.22    136.13 o 
 -13  11   4      160.33      151.23    116.13 o 
 -11  11   4      507.92      634.82    118.41 o 
  -9  11   4       51.91       23.92     79.43 o 
  -7  11   4      752.46      802.83     97.26 o 
  -5  11   4        2.96      -86.90     57.94 o 
  -3  11   4       14.80       57.12     72.64 o 
  -1  11   4        7.73      -97.23     67.72 o 
   1  11   4      413.24      337.90    101.49 o 
   3  11   4      551.52      609.90    135.50 o 
   5  11   4      742.66      621.32    147.36 o 
   7  11   4     1631.19     1785.77    204.84 o 
   9  11   4      410.93      379.60    176.25 o 
  11  11   4      698.18      220.31    170.64 o 
  13  11   4     1258.74     1345.81    235.18 o 
  15  11   4       61.08      387.06    221.50 o 
 -20  12   4       36.31       89.19    190.22 o 
 -18  12   4      652.35      743.24    203.31 o 
 -16  12   4     3486.40     3773.01    207.03 o 
 -14  12   4     6536.22     6586.74    252.36 o 
 -12  12   4    12626.57    13365.34    406.83 o 
 -10  12   4    16542.04    17232.59    335.89 o 
  -8  12   4     7567.67     8000.25    204.33 o 
  -6  12   4    14904.73    15660.82    288.14 o 
  -4  12   4    10950.91    10652.58    213.68 o 
  -2  12   4     6617.27     6863.97    187.62 o 
   0  12   4      288.45      446.70    128.53 o 
   2  12   4      747.87      982.81    218.70 o 
   4  12   4       76.43      -49.13    122.77 o 
   6  12   4      196.91       44.51    250.58 o 
   8  12   4     1611.63     1431.63    203.07 o 
  10  12   4     4344.68     4010.31    261.91 o 
  12  12   4     2283.55     2103.96    545.97 o 
  14  12   4     2338.16     2224.82    275.29 o 
 -19  13   4      689.63      811.37    216.83 o 
 -17  13   4      933.99      951.18    254.99 o 
 -15  13   4       86.58       85.27    147.01 o 
 -13  13   4        1.87      233.53    137.76 o 
 -11  13   4      163.98       54.37    127.09 o 
  -9  13   4      466.34      532.00    142.34 o 
  -7  13   4        1.79      -72.51     87.15 o 
  -5  13   4      452.26      527.13    109.54 o 
  -3  13   4      312.59      324.54    105.33 o 
  -1  13   4     3381.38     3447.38    166.08 o 
   1  13   4      737.76      746.21    156.03 o 
   3  13   4     3439.20     3575.99    215.71 o 
   5  13   4     4728.28     4597.68    537.45 o 
   7  13   4     3603.14     3390.69    403.00 o 
   9  13   4     4701.03     4165.92    286.55 o 
  11  13   4     2150.32     2502.83    245.14 o 
  13  13   4      545.11      507.50    205.06 o 
 -20  14   4      145.25       39.13    332.63 o 
 -18  14   4       30.97     -275.27    208.29 o 
 -16  14   4        8.19      -95.51    172.31 o 
 -14  14   4       79.91      140.14    141.17 o 
 -12  14   4      108.61      261.55    150.31 o 
 -10  14   4     1150.28     1355.23    175.72 o 
  -8  14   4     2101.36     2143.76    301.19 o 
  -6  14   4      722.30     1080.72    218.88 o 
  -4  14   4     1626.55     1803.33    156.37 o 
  -2  14   4      665.85      706.90    124.26 o 
   0  14   4      697.98      595.00    152.19 o 
   2  14   4      119.45     -118.79    349.04 o 
   4  14   4      822.91      663.05    215.23 o 
   6  14   4      379.30      392.98    172.63 o 
   8  14   4      303.90      635.04    195.35 o 
  10  14   4      722.25      878.76    191.84 o 
  12  14   4      730.74     1096.37    226.96 o 
 -17  15   4      821.33      965.53    212.80 o 
 -15  15   4      483.67      621.65    211.13 o 
 -13  15   4      372.59      698.09    304.54 o 
 -11  15   4      411.81      321.67    143.01 o 
  -9  15   4      162.41      204.21    114.18 o 
  -7  15   4       43.39     -134.50     91.93 o 
  -5  15   4      349.25      236.27    111.79 o 
  -3  15   4      262.91       82.53    109.08 o 
  -1  15   4      511.56      521.14    154.54 o 
   1  15   4     2681.81     2574.73    215.86 o 
   3  15   4     4760.84     4171.42    254.67 o 
   5  15   4     5198.85     5261.26    324.11 o 
   7  15   4     3585.99     3744.83    580.68 o 
   9  15   4     2605.06     2266.12    234.99 o 
  11  15   4     2825.91     2843.21    274.89 o 
 -16  16   4     1057.80     1044.99    227.67 o 
 -14  16   4     1047.88      893.94    217.23 o 
 -12  16   4     2395.37     2497.48    324.42 o 
 -10  16   4     2783.87     2529.13    177.78 o 
  -8  16   4     1800.22     2016.74    158.62 o 
  -6  16   4     1869.04     2077.85    158.01 o 
  -4  16   4     1647.33     1702.83    252.29 o 
  -2  16   4     1013.96      990.37    148.23 o 
   0  16   4      259.44      151.56    379.34 o 
   2  16   4      113.35      222.66    207.97 o 
   4  16   4       22.20     -144.30    237.01 o 
   6  16   4        1.25     -228.23    152.15 o 
   8  16   4        2.57      -52.44    163.63 o 
 -15  17   4      268.19       18.62    199.08 o 
 -13  17   4       96.85      -15.46    163.73 o 
 -11  17   4       87.57      197.76    197.22 o 
  -9  17   4       97.25      191.13    133.58 o 
  -7  17   4       37.50      -17.15    127.09 o 
  -5  17   4       21.22      -94.51    119.59 o 
  -3  17   4       38.18       45.98    125.86 o 
  -1  17   4       53.55     -220.90    147.27 o 
   1  17   4        0.30     -192.42    163.07 o 
   3  17   4        2.43      -66.18    208.92 o 
   5  17   4       57.40     -258.47    172.31 o 
   7  17   4      344.74      415.59    289.39 o 
 -12  18   4     1672.17     2059.07    273.28 o 
 -10  18   4     2284.15     2533.28    392.59 o 
  -8  18   4     2409.64     2713.12    390.07 o 
  -6  18   4     1780.91     2096.90    238.96 o 
  -4  18   4     1265.31     1838.30    232.08 o 
  -2  18   4     1146.02      855.67    212.07 o 
   0  18   4      443.95      144.36    350.62 o 
   2  18   4       39.92      -45.17    169.02 o 
   4  18   4       34.36     -253.61    169.79 o 
  -9  19   4        0.10      -38.50    249.95 o 
  -7  19   4      147.64      356.61    272.67 o 
  -5  19   4      311.47      161.49    200.71 o 
  -3  19   4       64.02       -5.79    189.97 o 
  -1  19   4      155.39      200.67    177.40 o 
 -27   1   5     5572.96     5202.97    329.34 o 
 -25   1   5     4729.29     4245.04    282.99 o 
 -23   1   5     4045.37     3731.65    350.62 o 
 -21   1   5     2884.55     2693.79    218.41 o 
 -19   1   5     3750.36     3433.85    221.07 o 
 -17   1   5      603.18      521.70    136.75 o 
 -15   1   5    10616.34    10295.81    306.16 o 
 -13   1   5    11951.03    11825.89    215.00 o 
 -11   1   5    38450.75    38485.52    471.42 o 
  -9   1   5    81306.25    81807.80   1048.35 o 
  -7   1   5    68362.62    68925.43    732.86 o 
  -5   1   5   116124.76   119548.15   1323.75 o 
  -3   1   5    76752.18    76407.26    865.13 o 
  -1   1   5    44092.82    41988.59    454.60 o 
   1   1   5    73436.61    76444.92   1252.81 o 
   3   1   5     6921.48     6354.55    140.72 o 
   5   1   5     1444.05     1322.55     82.70 o 
   7   1   5     2730.19     3015.67    119.52 o 
   9   1   5      529.87      522.89     96.81 o 
  11   1   5    10933.83    11016.22    226.83 o 
  13   1   5     4022.70     4070.61    155.33 o 
  15   1   5     1435.22     1632.43    139.04 o 
  17   1   5     3354.15     3913.67    192.86 o 
 -26   2   5      959.25     1046.04    227.54 o 
 -24   2   5     1889.53     1837.81    231.40 o 
 -22   2   5     6987.08     6876.83    317.26 o 
 -20   2   5     2251.20     2388.97    201.91 o 
 -18   2   5     5668.22     5330.52    640.96 o 
 -16   2   5    10298.46    10279.22    343.04 o 
 -14   2   5    13987.67    13130.23    242.64 o 
 -12   2   5    13846.62    14374.31    246.26 o 
 -10   2   5    16735.58    16950.22    298.04 o 
  -8   2   5    22947.29    24648.18    268.02 o 
  -6   2   5     5803.38     5837.73     88.66 o 
  -4   2   5      157.99      208.86     27.44 o 
  -2   2   5     1907.69     2134.14     67.69 o 
   0   2   5    14965.05    16832.42    235.93 o 
   2   2   5     7245.50     7207.79    147.11 o 
   4   2   5     2954.45     2799.65     93.37 o 
   6   2   5    34848.75    34802.67    488.50 o 
   8   2   5    15335.08    15523.07    396.75 o 
  10   2   5     4640.54     4852.21    162.98 o 
  12   2   5    18825.53    18793.56    456.31 o 
  14   2   5    23749.41    25956.88   1511.90 o 
  16   2   5     6543.07     6961.80    260.26 o 
  18   2   5     5301.17     5042.22    278.26 o 
 -27   3   5       14.45      -90.89    251.84 o 
 -25   3   5        3.38       30.15    257.52 o 
 -23   3   5      471.91      167.36    157.76 o 
 -21   3   5      171.90      -11.55    155.98 o 
 -19   3   5     2539.81     2414.90    156.37 o 
 -17   3   5      213.41      215.92    116.53 o 
 -15   3   5      519.29      600.11     84.90 o 
 -13   3   5      204.13      168.03     61.75 o 
 -11   3   5      499.38      507.63     59.24 o 
  -9   3   5      135.80      287.76     51.61 o 
  -7   3   5      415.44      431.04     52.77 o 
  -5   3   5      365.19      414.82     34.04 o 
  -3   3   5     1006.69      870.73     43.56 o 
  -1   3   5     5372.17     5584.89    130.90 o 
   1   3   5       20.53      -73.60     60.12 o 
   3   3   5     2012.88     2353.12     75.81 o 
   5   3   5      324.79      421.98     72.61 o 
   7   3   5     4658.17     4619.08    131.60 o 
   9   3   5       94.32      114.18     95.56 o 
  11   3   5     2021.56     1927.41    141.22 o 
  13   3   5     1285.81     1621.30    219.92 o 
  15   3   5      364.99      251.56    152.26 o 
  17   3   5        9.07      -97.26    207.46 o 
  19   3   5      145.93      224.29    173.47 o 
 -26   4   5     1497.27     1991.61    267.54 o 
 -24   4   5     1490.31     1448.15    237.80 o 
 -22   4   5     3124.32     3060.93    233.55 o 
 -20   4   5     7614.76     7717.28    276.43 o 
 -18   4   5     2142.50     2108.68    152.14 o 
 -16   4   5     6100.98     6051.63    155.76 o 
 -14   4   5     8191.26     8218.02    174.85 o 
 -12   4   5    11705.39    11950.96    224.84 o 
 -10   4   5    13908.51    13739.48    207.98 o 
  -8   4   5    22561.09    23565.18    302.79 o 
  -6   4   5    29338.43    30074.51    691.85 o 
  -4   4   5     3696.51     3981.98     80.75 o 
  -2   4   5        2.65        7.55     60.25 o 
   0   4   5     3092.42     3377.65     99.09 o 
   2   4   5    12717.88    13194.29    211.55 o 
   4   4   5     9663.46     9372.99    263.64 o 
   6   4   5    24347.20    24797.80    427.98 o 
   8   4   5    12358.24    12667.98    275.75 o 
  10   4   5    12398.39    12495.44    337.37 o 
  12   4   5    21044.31    21126.78    490.86 o 
  14   4   5     7906.14     8543.16    465.70 o 
  16   4   5     8114.84     8005.75    395.42 o 
  18   4   5     3619.98     4163.23    427.94 o 
 -25   5   5     3600.62     3763.52    290.32 o 
 -23   5   5     4801.02     4687.28    369.55 o 
 -21   5   5     4091.07     4371.50    385.96 o 
 -19   5   5      269.40      426.66    129.41 o 
 -17   5   5     1266.30     1395.26    127.83 o 
 -15   5   5     8493.14     8727.25    188.14 o 
 -13   5   5    11330.59    10968.10    232.29 o 
 -11   5   5    40144.14    39343.89    519.89 o 
  -9   5   5    73881.94    75779.39    822.58 o 
  -7   5   5    59911.94    59608.74    838.61 o 
  -5   5   5    62790.77    64019.20   1389.83 o 
  -3   5   5    71329.64    73169.09    781.38 o 
  -1   5   5    43586.18    44974.45    561.82 o 
   1   5   5    73461.09    76683.04   2110.86 o 
   3   5   5    14845.31    13677.41    399.29 o 
   5   5   5     2668.65     2741.56    121.32 o 
   7   5   5     1917.67     1699.94    113.60 o 
   9   5   5      326.31      437.75    118.46 o 
  11   5   5     4076.73     3860.25    269.12 o 
  13   5   5     5629.16     5750.79    301.74 o 
  15   5   5     1124.98     1108.02    233.83 o 
  17   5   5     2812.96     2743.48    275.33 o 
  19   5   5     1653.50     1853.61    310.47 o 
 -26   6   5       51.72      138.56    197.11 o 
 -24   6   5      139.08      194.10    377.13 o 
 -22   6   5     1419.93     1596.50    478.75 o 
 -20   6   5     1333.80     1342.89    174.97 o 
 -18   6   5      748.68      802.22    139.70 o 
 -16   6   5     1032.38     1262.13    117.17 o 
 -14   6   5     1361.45     1405.00    106.31 o 
 -12   6   5      177.65      265.40     70.27 o 
 -10   6   5      239.35      169.03     53.61 o 
  -8   6   5      180.15      224.38     38.25 o 
  -6   6   5     1520.32     1569.15     70.66 o 
  -4   6   5       45.95        6.57     37.13 o 
  -2   6   5     2793.08     3007.80     94.01 o 
   0   6   5      892.52      951.38     73.43 o 
   2   6   5      175.78      292.09     64.98 o 
   4   6   5        5.35       31.86     79.25 o 
   6   6   5     3540.66     3657.39    234.37 o 
   8   6   5      102.32     -116.36    155.37 o 
  10   6   5       32.52      -23.34    163.20 o 
  12   6   5     2051.63     2065.88    179.76 o 
  14   6   5     1342.69     1413.81    229.78 o 
  16   6   5        3.61     -162.08    191.13 o 
  18   6   5       25.96     -209.85    210.21 o 
 -25   7   5     2899.24     3293.76    286.85 o 
 -23   7   5     4449.45     5025.72    310.86 o 
 -21   7   5     2347.80     2610.54    184.19 o 
 -19   7   5      258.88      271.24    134.91 o 
 -17   7   5      270.79      245.38    125.36 o 
 -15   7   5      537.93      741.33    108.58 o 
 -13   7   5     6725.33     6963.74    191.59 o 
 -11   7   5    15174.94    15457.28    379.63 o 
  -9   7   5    36151.71    35918.15    607.64 o 
  -7   7   5    35755.50    36296.95    424.88 o 
  -5   7   5    32482.52    31900.44    423.44 o 
  -3   7   5    23490.64    22458.72    285.34 o 
  -1   7   5    34191.05    33229.92    443.82 o 
   1   7   5     9791.52     9579.71    200.44 o 
   3   7   5    12034.73    11770.32    274.98 o 
   5   7   5     2527.65     2497.46    249.36 o 
   7   7   5     1101.33     1238.48    325.05 o 
   9   7   5     1110.49     1291.08    150.25 o 
  11   7   5      930.03     1142.35    206.77 o 
  13   7   5     4584.57     4773.44    297.94 o 
  15   7   5     4954.92     4851.95    321.01 o 
  17   7   5     2163.78     2386.52    311.69 o 
 -24   8   5     1812.27     2442.01    414.68 o 
 -22   8   5     2061.57     2339.53    243.01 o 
 -20   8   5     3297.06     3039.74    257.07 o 
 -18   8   5     2714.03     2772.32    160.02 o 
 -16   8   5     5035.63     4978.90    181.39 o 
 -14   8   5    12950.31    12902.64    333.93 o 
 -12   8   5     8016.80     7898.69    178.18 o 
 -10   8   5     6269.28     6415.26    148.91 o 
  -8   8   5     5826.82     5726.77    135.09 o 
  -6   8   5     2065.87     2071.19     98.30 o 
  -4   8   5      106.65       79.73     48.95 o 
  -2   8   5      310.27      308.17     57.87 o 
   0   8   5     3585.25     3753.17    145.73 o 
   2   8   5     1813.88     1763.83    113.92 o 
   4   8   5     5580.68     5292.80    201.83 o 
   6   8   5    11738.47    10720.41    361.83 o 
   8   8   5     7384.50     7020.52    360.62 o 
  10   8   5    10146.17    10421.72    392.06 o 
  12   8   5    11543.09    12069.22    446.84 o 
  14   8   5    10709.97    10346.42    745.73 o 
  16   8   5     5702.05     5354.61    510.94 o 
 -25   9   5       86.06      302.96    378.70 o 
 -23   9   5        7.54      121.15    203.24 o 
 -21   9   5        1.26     -235.09    156.73 o 
 -19   9   5      285.09      368.04    141.91 o 
 -17   9   5      557.76      784.52    129.82 o 
 -15   9   5       23.93       10.43     95.79 o 
 -13   9   5      349.34      313.79     96.36 o 
 -11   9   5     1513.22     1531.45     94.01 o 
  -9   9   5     4652.23     4734.73    131.13 o 
  -7   9   5      854.85      905.87     74.79 o 
  -5   9   5      247.62      174.73     59.77 o 
  -3   9   5        6.23      -39.40     54.58 o 
  -1   9   5       27.02      -75.64     60.72 o 
   1   9   5      508.50      484.44    100.85 o 
   3   9   5      454.85      429.32    103.56 o 
   5   9   5      160.61      -10.62     89.32 o 
   7   9   5      193.59      189.20    120.47 o 
   9   9   5     3145.32     2566.55    220.15 o 
  11   9   5       65.35      252.63    242.37 o 
  13   9   5      368.10      247.82    195.90 o 
  15   9   5      133.92      -58.36    209.65 o 
  17   9   5       53.02       21.73    227.19 o 
 -24  10   5      602.89      619.09    343.99 o 
 -22  10   5      353.95      474.44    200.05 o 
 -20  10   5      658.81      950.34    369.87 o 
 -18  10   5     2212.12     2062.38    168.82 o 
 -16  10   5     2244.42     2549.22    166.54 o 
 -14  10   5      439.39      490.36    107.94 o 
 -12  10   5     2837.08     2997.27    122.57 o 
 -10  10   5     3815.15     3908.54    128.12 o 
  -8  10   5     7978.76     8697.83    274.84 o 
  -6  10   5     7983.00     8103.29    160.27 o 
  -4  10   5     2477.89     2606.03    113.14 o 
  -2  10   5      329.97      363.10     82.45 o 
   0  10   5      238.05      161.92     93.71 o 
   2  10   5     1680.50     1557.94    151.20 o 
   4  10   5     3177.29     3044.44    158.42 o 
   6  10   5     2396.92     2631.77    198.62 o 
   8  10   5    11704.19    11216.87    393.42 o 
  10  10   5     7934.39     7465.45    333.14 o 
  12  10   5     3750.63     3655.47    376.81 o 
  14  10   5     2446.65     2603.94    301.94 o 
  16  10   5     3277.26     3042.93    313.38 o 
 -23  11   5     1486.04     1181.56    325.05 o 
 -21  11   5      849.41      381.55    326.63 o 
 -19  11   5      299.74     -100.52    134.30 o 
 -17  11   5      160.46     -133.08    174.68 o 
 -15  11   5     3116.64     3009.40    168.87 o 
 -13  11   5     5254.22     5200.83    221.68 o 
 -11  11   5     8023.59     8223.28    209.40 o 
  -9  11   5    10573.47    10750.67    236.58 o 
  -7  11   5    22739.31    22643.37    348.11 o 
  -5  11   5    14798.22    15339.69    294.28 o 
  -3  11   5    19202.95    19562.55    349.17 o 
  -1  11   5    18323.64    18096.55    389.10 o 
   1  11   5     6210.62     6074.99    203.04 o 
   3  11   5     8749.85     8135.04    304.94 o 
   5  11   5     2849.07     2439.49    194.69 o 
   7  11   5     1197.25     1056.05    180.73 o 
   9  11   5      140.46       45.08    144.55 o 
  11  11   5      871.41      517.74    185.80 o 
  13  11   5     1558.54     1669.67    259.94 o 
  15  11   5     1617.40     2019.16    358.19 o 
 -22  12   5      294.39      176.73    267.62 o 
 -20  12   5      359.17      -12.24    382.18 o 
 -18  12   5      888.68      687.75    164.78 o 
 -16  12   5      830.93      765.55    148.64 o 
 -14  12   5      396.14      557.75    130.01 o 
 -12  12   5       86.30       15.55    105.52 o 
 -10  12   5      277.41      276.87    106.95 o 
  -8  12   5      727.94      782.53     92.61 o 
  -6  12   5      269.85      369.24     76.47 o 
  -4  12   5      245.46      246.41     88.82 o 
  -2  12   5     1184.84     1240.80    110.30 o 
   0  12   5     1814.24     1834.68    164.60 o 
   2  12   5       66.49       -3.46    121.89 o 
   4  12   5      115.61      -69.65    133.81 o 
   6  12   5      302.80      508.75    274.88 o 
   8  12   5     1074.66      941.87    185.92 o 
  10  12   5      514.10       33.96    166.36 o 
  12  12   5      221.06       39.80    188.73 o 
  14  12   5      442.74       48.04    425.41 o 
 -21  13   5      796.24      361.03    261.94 o 
 -19  13   5      652.18      554.86    219.00 o 
 -17  13   5      364.83      370.44    380.91 o 
 -15  13   5      130.52       55.74    136.22 o 
 -13  13   5     1689.05     1792.40    168.29 o 
 -11  13   5     4049.88     3973.58    158.37 o 
  -9  13   5     7345.66     7166.57    181.53 o 
  -7  13   5     6258.21     6468.23    174.72 o 
  -5  13   5    10350.11    10617.83    246.16 o 
  -3  13   5     5501.97     5820.67    212.25 o 
  -1  13   5     5482.39     5419.96    249.45 o 
   1  13   5     4924.36     5054.21    248.10 o 
   3  13   5     1324.88     1533.46    188.18 o 
   5  13   5      758.72      958.25    285.92 o 
   7  13   5       78.97     -164.96    139.14 o 
   9  13   5      803.81      639.65    193.00 o 
  11  13   5      553.49      668.83    325.37 o 
  13  13   5     1183.13     1445.39    351.56 o 
 -20  14   5     1525.33     1928.87    304.86 o 
 -18  14   5     1716.38     1800.95    236.87 o 
 -16  14   5     1659.51     1820.31    264.46 o 
 -14  14   5     2165.27     2518.38    212.98 o 
 -12  14   5     2860.08     3066.71    213.02 o 
 -10  14   5     2046.09     1724.06    139.79 o 
  -8  14   5      489.28      561.59    120.46 o 
  -6  14   5      686.25      942.65    175.62 o 
  -4  14   5       35.44       70.69    102.23 o 
  -2  14   5        2.04     -140.43     95.65 o 
   0  14   5      134.74     -150.99    141.38 o 
   2  14   5     1717.32     1755.45    205.16 o 
   4  14   5     2837.46     2247.01    226.91 o 
   6  14   5     2690.65     2591.96    223.60 o 
   8  14   5     4158.20     3772.13    265.67 o 
  10  14   5     4057.00     3337.20    268.29 o 
 -19  15   5      206.54     -125.87    194.90 o 
 -17  15   5      146.65       52.49    313.06 o 
 -15  15   5      358.08      240.27    179.75 o 
 -13  15   5      348.66      306.65    162.83 o 
 -11  15   5      176.23      266.73    127.50 o 
  -9  15   5      570.17      809.81    131.70 o 
  -7  15   5      248.11      125.24    128.17 o 
  -5  15   5       64.79     -103.75    104.58 o 
  -3  15   5      154.30      158.09    110.39 o 
  -1  15   5      767.52      693.99    159.32 o 
   1  15   5      700.12      635.59    168.70 o 
   3  15   5      581.50      506.93    181.75 o 
   5  15   5      420.11      327.28    167.63 o 
   7  15   5      392.33      115.81    164.15 o 
   9  15   5      228.02      294.13    234.48 o 
 -16  16   5       64.31      295.14    185.88 o 
 -14  16   5      246.30      -36.26    164.74 o 
 -12  16   5      861.91     1395.21    218.62 o 
 -10  16   5      647.84      805.26    183.16 o 
  -8  16   5      537.30      620.71    139.70 o 
  -6  16   5      543.01      590.37    136.59 o 
  -4  16   5      482.67      379.77    137.64 o 
  -2  16   5       60.33     -107.39    156.85 o 
   0  16   5        7.51     -187.37    124.91 o 
   2  16   5       74.16      -55.81    157.99 o 
   4  16   5      479.12      595.05    180.71 o 
   6  16   5      290.99      261.25    277.72 o 
   8  16   5      798.02      943.23    225.83 o 
 -15  17   5      194.89     -250.47    166.98 o 
 -13  17   5      769.66      460.06    156.99 o 
 -11  17   5     1367.46     1461.18    177.49 o 
  -9  17   5     1553.30     1685.06    274.52 o 
  -7  17   5     2515.37     2390.73    226.54 o 
  -5  17   5     3123.58     3158.40    196.03 o 
  -3  17   5     2633.45     2726.99    285.41 o 
  -1  17   5     1801.96     1719.47    470.22 o 
   1  17   5     1312.38     1551.41    235.40 o 
   3  17   5     1054.98     1003.45    346.51 o 
   5  17   5      276.57      106.23    251.52 o 
 -12  18   5      100.41      -93.08    291.07 o 
 -10  18   5        3.03       14.10    145.93 o 
  -8  18   5       36.47       20.75    199.96 o 
  -6  18   5        5.05     -128.44    154.20 o 
  -4  18   5      121.42      121.14    212.88 o 
  -2  18   5      176.45      337.19    230.06 o 
   0  18   5       77.90      171.16    187.49 o 
   2  18   5      135.36      -85.64    208.92 o 
  -7  19   5     1190.01     1687.76    343.99 o 
  -5  19   5      807.96     1049.70    496.42 o 
  -3  19   5      894.39     1437.18    323.16 o 
  -1  19   5      595.79      595.83    274.56 o 
 -26   0   6     8698.15     7657.41    501.78 o 
 -24   0   6    10715.71    11051.86    592.04 o 
 -22   0   6    17426.93    17283.45    720.80 o 
 -20   0   6     9775.27     9542.73    489.79 o 
 -18   0   6     8794.97     8457.74    429.83 o 
 -16   0   6     4935.67     4797.56    298.55 o 
 -14   0   6     3424.68     3215.20    219.02 o 
 -12   0   6    15151.95    15837.79    355.52 o 
 -10   0   6     5311.85     4558.12    130.32 o 
  -8   0   6      694.78      182.62    172.00 o 
  -6   0   6   113810.16   122136.67   2129.86 o 
  -4   0   6   136081.45   142445.78   2016.28 o 
  -2   0   6    68859.58    70965.29   1892.58 o 
   0   0   6    80130.76    73757.71   1340.88 o 
   2   0   6    18471.22    15322.31    463.10 o 
   4   0   6    52877.57    52657.25    848.51 o 
   6   0   6    33804.64    34530.71    620.25 o 
   8   0   6     2707.56     2831.33    170.76 o 
  10   0   6     1286.03     1540.13    163.93 o 
  12   0   6      375.36      253.30    136.12 o 
  14   0   6        2.93     -156.41    280.87 o 
  16   0   6      194.61        9.47    210.92 o 
  18   0   6       98.37      -70.98    354.72 o 
 -27   1   6        0.05      290.34    275.82 o 
 -25   1   6      148.83      282.17    184.30 o 
 -23   1   6      119.92       34.80    151.27 o 
 -21   1   6     1007.12     1203.87    190.93 o 
 -19   1   6     6899.30     6255.35    269.77 o 
 -17   1   6    11994.79    12025.37    354.41 o 
 -15   1   6     6687.97     6568.50    230.58 o 
 -13   1   6     6192.76     6067.06    250.43 o 
 -11   1   6    24480.16    25578.28    342.25 o 
  -9   1   6      471.84      651.19     57.54 o 
  -7   1   6    11975.91    11874.02    179.11 o 
  -5   1   6    24515.80    25205.42    290.06 o 
  -3   1   6       21.42      -72.68     52.02 o 
  -1   1   6    14302.77    15080.86    201.73 o 
   1   1   6     7675.43     7476.12    137.75 o 
   3   1   6     1792.59     1691.05    109.02 o 
   5   1   6      183.08      239.17     74.24 o 
   7   1   6     1279.95     1452.99     94.43 o 
   9   1   6     9136.41     8996.19    199.41 o 
  11   1   6    12973.53    12991.32    257.43 o 
  13   1   6     6602.28     6894.80    217.35 o 
  15   1   6     5603.69     5810.35    217.18 o 
  17   1   6     3358.21     4024.92    257.33 o 
 -26   2   6     1458.83     1352.93    228.97 o 
 -24   2   6     3190.60     3188.02    250.82 o 
 -22   2   6     2441.47     2266.65    248.05 o 
 -20   2   6      443.97      313.70    145.31 o 
 -18   2   6     1470.93     1593.52    163.05 o 
 -16   2   6      407.31      290.78    125.02 o 
 -14   2   6     1979.11     2014.54     97.55 o 
 -12   2   6      366.10      370.63     56.68 o 
 -10   2   6     1986.28     1897.52     69.32 o 
  -8   2   6    14120.53    13846.04    219.28 o 
  -6   2   6     5563.56     5513.76     86.03 o 
  -4   2   6     5913.15     5842.50    116.85 o 
  -2   2   6    28209.94    28204.63    696.19 o 
   0   2   6    19971.76    18930.77    338.69 o 
   2   2   6    15025.91    15030.99    234.29 o 
   4   2   6     3573.17     3313.20    103.82 o 
   6   2   6      462.87      624.26     97.94 o 
   8   2   6      743.49      893.68    119.08 o 
  10   2   6       54.71     -163.29    179.76 o 
  12   2   6        1.87     -160.25    106.83 o 
  14   2   6       48.82      -79.23    119.50 o 
  16   2   6      114.90      121.77    142.31 o 
  18   2   6      435.29      -26.00    228.01 o 
 -27   3   6        2.21       24.44    191.56 o 
 -25   3   6      339.59      253.49    176.70 o 
 -23   3   6     1626.65     1865.32    235.18 o 
 -21   3   6     2998.44     3035.78    183.73 o 
 -19   3   6     4877.95     4800.97    202.51 o 
 -17   3   6    21257.99    20048.63    503.33 o 
 -15   3   6     7169.63     7364.09    205.14 o 
 -13   3   6    29786.11    29741.25    442.68 o 
 -11   3   6    45770.37    46103.73    516.89 o 
  -9   3   6    27116.03    26802.68    574.48 o 
  -7   3   6    12353.98    10949.61    169.29 o 
  -5   3   6    28072.64    27305.74    288.74 o 
  -3   3   6    25027.34    25701.41    339.70 o 
  -1   3   6    36271.91    38726.57    755.11 o 
   1   3   6    16387.70    17232.39    323.15 o 
   3   3   6     1435.04     1546.77     79.99 o 
   5   3   6     1811.22     1852.96    123.76 o 
   7   3   6     9985.84    10074.67    283.63 o 
   9   3   6    17418.72    18429.00    476.37 o 
  11   3   6    29421.22    30157.90    623.10 o 
  13   3   6    18677.59    19676.58    539.07 o 
  15   3   6    16704.21    17570.57    417.24 o 
  17   3   6    12968.20    14457.70    459.34 o 
 -26   4   6     2266.81     2457.98    260.25 o 
 -24   4   6     2354.19     2309.75    228.40 o 
 -22   4   6     2043.67     1835.24    196.32 o 
 -20   4   6       95.19       71.53    125.27 o 
 -18   4   6     1728.77     1623.03    138.20 o 
 -16   4   6     1212.58     1201.29    172.61 o 
 -14   4   6      358.28      370.72     75.13 o 
 -12   4   6    10243.38    10554.53    186.94 o 
 -10   4   6      420.59      386.52     44.94 o 
  -8   4   6     4694.46     3924.74    115.43 o 
  -6   4   6    30757.87    30108.38    397.10 o 
  -4   4   6    20527.19    20499.36    253.09 o 
  -2   4   6    23870.78    24008.56    362.05 o 
   0   4   6    16259.98    15909.18    245.36 o 
   2   4   6     9691.71     9445.74    199.44 o 
   4   4   6     6524.35     6422.19    171.59 o 
   6   4   6     9369.71     9734.85    257.66 o 
   8   4   6       51.48       27.45    118.19 o 
  10   4   6      620.72      559.80    146.21 o 
  12   4   6     1820.99     2029.72    202.02 o 
  14   4   6      274.66      227.86    166.17 o 
  16   4   6        0.26     -364.50    243.00 o 
  18   4   6        5.05      383.67    195.52 o 
 -27   5   6       53.66      504.94    345.25 o 
 -25   5   6      111.59      207.66    203.46 o 
 -23   5   6       20.75       19.65    199.77 o 
 -21   5   6       94.73      -68.41    121.28 o 
 -19   5   6      551.60      616.85    136.82 o 
 -17   5   6     1210.46     1381.85    115.59 o 
 -15   5   6     7056.70     6999.46    166.20 o 
 -13   5   6      517.36      538.99     68.95 o 
 -11   5   6     1870.40     1778.91     74.88 o 
  -9   5   6     8512.17     8987.72    372.57 o 
  -7   5   6    10634.76    10985.62    232.89 o 
  -5   5   6     2622.15     2743.59     65.07 o 
  -3   5   6    13442.72    13572.26    192.09 o 
  -1   5   6     6393.96     6338.11    199.15 o 
   1   5   6       85.04      125.82     71.33 o 
   3   5   6     2622.08     2797.12    110.07 o 
   5   5   6      439.31      435.93     88.09 o 
   7   5   6     2433.83     2104.75    153.21 o 
   9   5   6     6800.96     7185.15    256.34 o 
  11   5   6     6165.96     5856.31    256.04 o 
  13   5   6     3683.35     3361.78    219.77 o 
  15   5   6     1886.81     2645.25    424.78 o 
  17   5   6     1292.51      942.35    262.59 o 
 -26   6   6     4183.85     4216.50    313.17 o 
 -24   6   6     9030.52     9251.34    403.33 o 
 -22   6   6    10756.71    11458.95    416.64 o 
 -20   6   6     6291.60     6493.40    250.22 o 
 -18   6   6     3001.30     3013.53    175.24 o 
 -16   6   6     2327.97     2317.79    115.08 o 
 -14   6   6      145.85       94.37     69.14 o 
 -12   6   6      395.50      386.26     74.58 o 
 -10   6   6     6784.92     6876.30    142.30 o 
  -8   6   6    24621.65    24636.04    654.39 o 
  -6   6   6    31980.13    30621.55    460.62 o 
  -4   6   6    43404.25    42895.28    546.43 o 
  -2   6   6    71919.79    73617.90   1791.31 o 
   0   6   6    46814.39    46169.71    663.35 o 
   2   6   6    17578.61    16527.78    299.07 o 
   4   6   6    21090.16    19864.02    409.36 o 
   6   6   6     5074.51     5006.43    166.85 o 
   8   6   6     1579.58     1571.83    211.06 o 
  10   6   6     1298.33     1387.95    169.31 o 
  12   6   6      144.26     -122.45    129.61 o 
  14   6   6      115.89      340.24    283.71 o 
  16   6   6      417.70      557.28    246.12 o 
 -25   7   6      465.75      796.40    222.05 o 
 -23   7   6     1096.74     1338.69    285.61 o 
 -21   7   6      930.63     1318.37    175.56 o 
 -19   7   6     3431.50     3488.54    192.22 o 
 -17   7   6     8215.63     8440.08    225.25 o 
 -15   7   6     3188.74     3263.75    142.68 o 
 -13   7   6     3888.34     4201.80    128.78 o 
 -11   7   6     8946.45     9058.60    267.17 o 
  -9   7   6    11103.50    11320.81    197.80 o 
  -7   7   6      628.74      591.00     74.83 o 
  -5   7   6     1917.71     1708.92     71.20 o 
  -3   7   6     3597.01     3978.63    107.45 o 
  -1   7   6     1509.42     1479.86     89.36 o 
   1   7   6     1013.22     1043.57     89.74 o 
   3   7   6      369.93      398.26    102.81 o 
   5   7   6       18.62       46.78     95.89 o 
   7   7   6       10.27      -72.30    105.40 o 
   9   7   6     5733.43     5956.92    241.76 o 
  11   7   6     7520.44     7407.52    345.82 o 
  13   7   6     4609.85     4195.07    294.48 o 
  15   7   6     3775.55     3928.75    310.63 o 
  17   7   6     2746.95     3619.22    331.03 o 
 -26   8   6      827.38     -107.93    289.71 o 
 -24   8   6      902.66     1041.90    227.37 o 
 -22   8   6     1339.57     1629.75    195.83 o 
 -20   8   6     2455.06     2363.05    191.90 o 
 -18   8   6     1736.23     1742.67    155.05 o 
 -16   8   6      869.29     1338.06    130.04 o 
 -14   8   6      279.15      230.52    159.61 o 
 -12   8   6      902.58     1014.47     86.21 o 
 -10   8   6     2859.60     2672.86     97.54 o 
  -8   8   6      704.85      652.70     65.91 o 
  -6   8   6     3949.94     3855.35    203.48 o 
  -4   8   6    11719.00    11056.40    200.31 o 
  -2   8   6     3389.96     3253.50    106.11 o 
   0   8   6     7594.54     6981.67    175.98 o 
   2   8   6     5583.65     5653.08    190.25 o 
   4   8   6     2742.19     2817.62    155.08 o 
   6   8   6       22.62       65.16    104.14 o 
   8   8   6        1.09      136.98    117.67 o 
  10   8   6      126.66      391.94    181.54 o 
  12   8   6     1262.23     1295.01    327.58 o 
  14   8   6      163.26       15.05    192.86 o 
  16   8   6       61.82     -226.34    219.31 o 
 -25   9   6      305.67       60.18    206.92 o 
 -23   9   6      253.07      462.70    195.55 o 
 -21   9   6      893.66     1049.87    166.06 o 
 -19   9   6     2466.36     2495.16    171.63 o 
 -17   9   6     4641.92     4835.11    186.90 o 
 -15   9   6    14268.67    15315.79    319.04 o 
 -13   9   6    10127.05    10062.12    212.01 o 
 -11   9   6    14905.92    15751.37    273.61 o 
  -9   9   6    16112.87    16003.94    269.02 o 
  -7   9   6    18737.84    18582.62    272.01 o 
  -5   9   6     9575.39     9778.46    190.10 o 
  -3   9   6     9860.68    10185.44    198.44 o 
  -1   9   6    10401.30    10506.83    236.68 o 
   1   9   6     1319.69     1392.64    128.36 o 
   3   9   6      593.71      768.17    116.22 o 
   5   9   6     1761.91     1816.85    154.87 o 
   7   9   6     5128.20     4757.21    207.74 o 
   9   9   6    11484.00    11649.36    422.47 o 
  11   9   6    11943.34    12007.67    455.00 o 
  13   9   6     8958.65     9253.37    425.56 o 
  15   9   6     7971.14     8104.12    410.73 o 
 -24  10   6     1119.69     1459.94    243.17 o 
 -22  10   6     1920.44     1662.86    244.13 o 
 -20  10   6      682.44      934.27    165.14 o 
 -18  10   6       38.35     -135.43     99.65 o 
 -16  10   6     1153.10     1303.48    135.79 o 
 -14  10   6       15.52      -90.70     83.23 o 
 -12  10   6      578.77      672.63     90.37 o 
 -10  10   6     3472.30     3543.51    135.90 o 
  -8  10   6     6943.53     6972.44    150.20 o 
  -6  10   6     7369.23     7509.46    191.52 o 
  -4  10   6    11000.03    11045.84    214.76 o 
  -2  10   6    14279.29    13741.60    300.18 o 
   0  10   6     9015.78     9135.76    249.59 o 
   2  10   6     5797.94     5378.19    257.66 o 
   4  10   6    10339.07    10332.27    286.70 o 
   6  10   6     2103.37     2293.12    211.01 o 
   8  10   6     1348.33     1769.79    212.20 o 
  10  10   6     1408.87     1368.48    224.16 o 
  12  10   6     1140.34     1231.77    334.84 o 
  14  10   6      463.68      400.57    339.26 o 
 -23  11   6      137.26        7.48    192.62 o 
 -21  11   6       33.67      309.23    186.76 o 
 -19  11   6      102.52     -127.38    146.28 o 
 -17  11   6       89.33     -147.62     98.41 o 
 -15  11   6       27.19       17.87     97.10 o 
 -13  11   6     1015.73     1067.14    103.92 o 
 -11  11   6      185.63      306.35     81.75 o 
  -9  11   6      520.25      632.15     81.43 o 
  -7  11   6     4219.88     4070.06    119.21 o 
  -5  11   6     2811.48     2673.66    121.77 o 
  -3  11   6     1356.48     1360.08    104.56 o 
  -1  11   6      508.52      526.21    105.29 o 
   1  11   6      186.74      254.45    103.48 o 
   3  11   6       54.61      128.96    104.55 o 
   5  11   6      100.91      234.87    148.99 o 
   7  11   6     2084.49     2091.14    206.99 o 
   9  11   6      326.97      124.05    173.83 o 
  11  11   6      433.45      637.09    203.66 o 
  13  11   6     1452.34     1222.70    254.84 o 
 -22  12   6     1719.18     1941.42    259.55 o 
 -20  12   6     2854.81     2810.18    336.42 o 
 -18  12   6     2386.42     2361.98    180.80 o 
 -16  12   6      777.70      868.35    153.27 o 
 -14  12   6      616.22      605.99    142.08 o 
 -12  12   6      100.46      144.02     90.52 o 
 -10  12   6     1211.90     1246.91     99.92 o 
  -8  12   6     3279.52     3115.98    119.94 o 
  -6  12   6    11155.97    11658.27    232.04 o 
  -4  12   6    21696.97    21855.86    390.34 o 
  -2  12   6    15367.43    15000.77    305.95 o 
   0  12   6     8625.87     8713.64    257.75 o 
   2  12   6     8620.04     8173.81    350.93 o 
   4  12   6     2636.30     2514.26    198.87 o 
   6  12   6      945.48     1144.91    195.96 o 
   8  12   6      306.27      -16.03    224.07 o 
  10  12   6       14.74      -95.35    169.04 o 
  12  12   6        5.91     -327.58    218.39 o 
 -21  13   6      511.04      569.32    280.87 o 
 -19  13   6     1115.76     1531.94    332.63 o 
 -17  13   6     1591.49     1590.94    213.72 o 
 -15  13   6     2165.20     2025.77    174.40 o 
 -13  13   6     2334.77     2220.52    180.75 o 
 -11  13   6     1013.84     1242.35    122.45 o 
  -9  13   6     2707.00     2515.48    118.49 o 
  -7  13   6     2634.28     2438.40    138.50 o 
  -5  13   6      990.45     1194.62    162.89 o 
  -3  13   6      143.14       27.67    105.90 o 
  -1  13   6       52.98     -119.64    123.64 o 
   1  13   6      111.27      -90.56    123.47 o 
   3  13   6      148.39       16.85    142.33 o 
   5  13   6       90.13     -112.01    143.23 o 
   7  13   6      588.04      716.04    328.53 o 
   9  13   6     1603.90     1811.27    384.70 o 
  11  13   6     1257.72     1458.41    661.47 o 
 -20  14   6      884.38     1097.61    287.82 o 
 -18  14   6      910.93      800.67    203.87 o 
 -16  14   6      251.69      608.48    180.74 o 
 -14  14   6      117.57      -66.44    227.22 o 
 -12  14   6      226.93      166.29    134.76 o 
 -10  14   6      106.19      -14.09    189.93 o 
  -8  14   6      467.04      434.01    111.89 o 
  -6  14   6      806.21      958.62    151.56 o 
  -4  14   6      180.03      156.37    106.10 o 
  -2  14   6      352.54      427.73    142.84 o 
   0  14   6     1446.06     1495.38    201.03 o 
   2  14   6      275.32      807.17    410.89 o 
   4  14   6        4.99      168.86    163.61 o 
   6  14   6        2.11     -290.82    252.15 o 
   8  14   6       16.28      111.12    187.59 o 
  10  14   6      140.74      -13.69    653.58 o 
 -19  15   6      769.78     1215.01    282.77 o 
 -17  15   6      481.21      480.66    203.74 o 
 -15  15   6     1404.82     1280.52    229.75 o 
 -13  15   6     3009.38     2731.44    207.91 o 
 -11  15   6     3764.69     3820.18    195.31 o 
  -9  15   6     2690.57     2820.88    168.38 o 
  -7  15   6     2290.24     2377.02    198.31 o 
  -5  15   6     1930.45     2053.45    153.35 o 
  -3  15   6     2660.02     2904.95    301.93 o 
  -1  15   6     1396.86     1376.63    255.94 o 
   1  15   6      232.39      327.10    223.75 o 
   3  15   6       12.49      -75.12    314.96 o 
   5  15   6      331.23      278.95    186.73 o 
   7  15   6     1083.17      826.70    237.32 o 
   9  15   6     2041.19     2269.07    386.91 o 
 -16  16   6       78.42       89.00    299.81 o 
 -14  16   6        2.29     -101.18    181.90 o 
 -12  16   6      125.01      167.55    158.97 o 
 -10  16   6      633.53      869.63    154.84 o 
  -8  16   6      919.71      874.47    210.58 o 
  -6  16   6     1620.67     1690.54    181.86 o 
  -4  16   6     2620.19     2637.04    180.74 o 
  -2  16   6     2577.82     2355.48    217.16 o 
   0  16   6     1996.39     2250.64    219.75 o 
   2  16   6     1999.89     1752.52    216.84 o 
   4  16   6     1323.10     1623.70    326.32 o 
   6  16   6      597.15      908.79    220.67 o 
 -15  17   6       12.48     -167.71    210.42 o 
 -13  17   6        7.60     -251.16    232.90 o 
 -11  17   6       72.53       48.64    134.32 o 
  -9  17   6      247.26      174.13    149.60 o 
  -7  17   6      275.57      390.78    162.29 o 
  -5  17   6      484.84      464.04    149.41 o 
  -3  17   6      356.95      201.59    165.34 o 
  -1  17   6       53.21     -109.70    171.44 o 
   1  17   6       58.02      -82.26    264.46 o 
   3  17   6       30.69       11.31    526.08 o 
 -12  18   6        5.32       39.22    209.69 o 
 -10  18   6      145.74      247.64    189.21 o 
  -8  18   6     1213.42     1200.63    195.81 o 
  -6  18   6     1723.37     1582.12    197.71 o 
  -4  18   6     1789.29     2044.45    201.08 o 
  -2  18   6     2254.50     2345.48    242.94 o 
   0  18   6     2122.03     2516.09    281.40 o 
  -5  19   6      144.53     -122.92    183.99 o 
  -3  19   6      261.63      130.02    260.68 o 
 -27   1   7     2487.19     2359.07    250.44 o 
 -25   1   7     7449.70     7256.03    344.93 o 
 -23   1   7     6796.54     6323.26    515.35 o 
 -21   1   7    11944.40    10980.68    461.07 o 
 -19   1   7    34052.92    32285.34    721.19 o 
 -17   1   7    29654.80    29078.20    641.97 o 
 -15   1   7     7617.09     7288.93    241.21 o 
 -13   1   7     7547.76     7274.38    186.82 o 
 -11   1   7      680.33      835.56     55.60 o 
  -9   1   7      233.29      192.01     65.47 o 
  -7   1   7    12107.32    12129.35    166.39 o 
  -5   1   7    21771.32    22983.07    276.25 o 
  -3   1   7    13026.15    12695.58    195.88 o 
  -1   1   7    19529.45    19304.22    250.09 o 
   1   1   7    35576.67    36388.78    890.75 o 
   3   1   7    27741.58    26291.96    376.85 o 
   5   1   7    27051.19    26367.56    394.17 o 
   7   1   7    21374.70    21335.40    399.57 o 
   9   1   7    12232.78    12565.95    304.04 o 
  11   1   7     5807.10     6297.68    274.52 o 
  13   1   7     1170.27     1457.42    261.84 o 
  15   1   7      730.62      847.63    191.15 o 
  17   1   7      154.52      -61.43    190.47 o 
 -26   2   7       44.03       48.49    186.13 o 
 -24   2   7        0.78       89.98    159.87 o 
 -22   2   7       81.08     -187.11    124.74 o 
 -20   2   7     3208.17     2711.87    301.07 o 
 -18   2   7     2760.00     2816.98    188.88 o 
 -16   2   7      654.50      786.83    131.15 o 
 -14   2   7     3309.05     3389.16    134.18 o 
 -12   2   7    18353.53    18535.11    272.59 o 
 -10   2   7     5896.42     5132.08     95.38 o 
  -8   2   7    22179.11    21375.04    261.30 o 
  -6   2   7    29055.43    28290.57    361.39 o 
  -4   2   7    59218.11    57225.34    680.74 o 
  -2   2   7    55390.79    55894.89    606.74 o 
   0   2   7    19087.45    18133.93    244.12 o 
   2   2   7    13703.93    13430.34    207.16 o 
   4   2   7     8993.25     8657.82    211.40 o 
   6   2   7       11.64      -77.13     88.08 o 
   8   2   7     5154.58     5473.33    195.65 o 
  10   2   7     2095.60     2028.47    156.16 o 
  12   2   7     4388.23     4895.26    212.99 o 
  14   2   7     8775.57     9567.32    468.93 o 
  16   2   7     8502.87     8939.23    384.29 o 
 -27   3   7       83.86     -249.08    166.05 o 
 -25   3   7      741.33      700.50    298.23 o 
 -23   3   7      838.97      909.30    178.42 o 
 -21   3   7      760.69      623.69    167.80 o 
 -19   3   7      469.43      306.61    146.14 o 
 -17   3   7       14.16      -49.63     99.14 o 
 -15   3   7     2745.89     2831.44    133.56 o 
 -13   3   7     1295.17     1366.02     76.61 o 
 -11   3   7      562.52      724.86     59.29 o 
  -9   3   7     2117.49     2074.40     54.97 o 
  -7   3   7       34.27      -25.90     30.38 o 
  -5   3   7       40.48       -8.31     38.85 o 
  -3   3   7      288.42      273.94     46.80 o 
  -1   3   7       83.89      160.65     53.59 o 
   1   3   7      212.36      309.06     71.96 o 
   3   3   7      107.51       74.39    109.14 o 
   5   3   7      108.42      113.95     79.56 o 
   7   3   7      800.11      902.79    139.72 o 
   9   3   7      544.77      660.30    150.58 o 
  11   3   7       37.80       24.58    115.92 o 
  13   3   7        1.02     -195.11    147.49 o 
  15   3   7       32.85        0.96    164.82 o 
  17   3   7      350.89       14.67    232.90 o 
 -26   4   7      160.27       67.81    177.56 o 
 -24   4   7      628.06      527.74    234.48 o 
 -22   4   7      337.63      234.72    128.46 o 
 -20   4   7      378.11      333.12    167.18 o 
 -18   4   7       24.70       11.06    122.72 o 
 -16   4   7     2756.40     2878.48    145.15 o 
 -14   4   7     5588.50     5855.02    264.53 o 
 -12   4   7    11053.05    11200.67    195.03 o 
 -10   4   7    13393.15    13094.22    180.40 o 
  -8   4   7    25294.97    24407.77    328.10 o 
  -6   4   7    39536.55    39095.98    399.35 o 
  -4   4   7    37987.14    36700.66    645.19 o 
  -2   4   7    29138.52    28261.89    428.96 o 
   0   4   7    15964.24    15013.35    273.33 o 
   2   4   7    12694.40    12046.01    247.67 o 
   4   4   7     5118.40     4851.69    199.88 o 
   6   4   7        0.07      -32.20    106.18 o 
   8   4   7      402.60      283.60    121.27 o 
  10   4   7     4230.16     4272.19    219.69 o 
  12   4   7     6642.28     6623.33    281.92 o 
  14   4   7     5274.83     5307.26    237.49 o 
  16   4   7     6649.27     6839.28    442.77 o 
 -27   5   7     2729.48     3012.58    365.13 o 
 -25   5   7     5062.57     5313.93    319.79 o 
 -23   5   7     9136.31     9260.27    366.52 o 
 -21   5   7    11966.77    12372.68    347.94 o 
 -19   5   7    20402.27    20631.51    542.64 o 
 -17   5   7    21935.56    22017.11    396.94 o 
 -15   5   7    10105.19    10719.06    263.27 o 
 -13   5   7    13012.85    13688.95    237.89 o 
 -11   5   7     1028.34     1177.19     84.91 o 
  -9   5   7      725.19      942.87     83.79 o 
  -7   5   7     9072.16     9407.77    174.41 o 
  -5   5   7    19482.27    19653.51    250.59 o 
  -3   5   7    17562.57    16458.92    254.50 o 
  -1   5   7    19613.03    18860.46    365.04 o 
   1   5   7    38989.99    38701.62    845.34 o 
   3   5   7    23610.62    23209.58    695.38 o 
   5   5   7    17038.40    17297.45    461.74 o 
   7   5   7    12577.01    11970.42    452.31 o 
   9   5   7    19403.57    18986.51    452.76 o 
  11   5   7     7833.93     7666.61    299.14 o 
  13   5   7     1958.68     2068.30    211.22 o 
  15   5   7     1160.61     1073.36    250.94 o 
 -26   6   7      299.90      166.62    312.75 o 
 -24   6   7        8.87     -329.00    219.33 o 
 -22   6   7      376.47      213.19    141.73 o 
 -20   6   7     3444.29     3188.03    188.92 o 
 -18   6   7      631.99      595.57    138.75 o 
 -16   6   7        3.39      -90.08     88.19 o 
 -14   6   7      584.12      635.93     77.44 o 
 -12   6   7     3770.43     3803.39    104.73 o 
 -10   6   7       87.46        0.86     70.16 o 
  -8   6   7     1812.83     1880.73     99.96 o 
  -6   6   7     1037.48     1060.67     52.30 o 
  -4   6   7     3309.05     3367.58    100.51 o 
  -2   6   7     1575.22     1746.84     97.28 o 
   0   6   7      390.19      510.72     84.34 o 
   2   6   7       35.46       24.13     93.52 o 
   4   6   7      984.21     1059.33    110.67 o 
   6   6   7      131.42      101.81    109.54 o 
   8   6   7       49.74       -5.80    120.83 o 
  10   6   7        0.33     -253.12    168.74 o 
  12   6   7        0.64     -214.97    143.32 o 
  14   6   7      203.46      401.24    226.72 o 
  16   6   7       78.72     -358.59    239.06 o 
 -25   7   7     2108.52     2142.29    245.61 o 
 -23   7   7     6888.60     7148.14    284.01 o 
 -21   7   7    13278.74    14218.21    386.48 o 
 -19   7   7    10662.36    11269.27    325.39 o 
 -17   7   7     9175.93     9343.22    238.22 o 
 -15   7   7    13300.15    13889.93    238.72 o 
 -13   7   7     5843.13     6119.09    151.66 o 
 -11   7   7       71.52       34.99     54.99 o 
  -9   7   7     2140.57     2378.95    117.83 o 
  -7   7   7     3433.85     3598.80    135.95 o 
  -5   7   7     5991.45     6027.78    136.03 o 
  -3   7   7     4969.08     4689.53    125.50 o 
  -1   7   7    16775.23    16007.64    356.03 o 
   1   7   7    14909.08    14347.87    306.56 o 
   3   7   7    15463.48    14450.36    341.34 o 
   5   7   7     9753.78     9662.37    240.77 o 
   7   7   7     6479.72     6567.24    323.01 o 
   9   7   7     3907.86     3952.90    213.69 o 
  11   7   7      996.56     1000.48    218.54 o 
  13   7   7      779.27      722.71    228.35 o 
  15   7   7      200.65      466.75    239.00 o 
 -26   8   7       91.05      208.37    206.45 o 
 -24   8   7       79.82      210.35    186.36 o 
 -22   8   7     1123.10     1111.11    173.25 o 
 -20   8   7     1984.59     1946.68    168.55 o 
 -18   8   7      266.01      324.75    104.70 o 
 -16   8   7     2574.33     2612.93    136.77 o 
 -14   8   7     5896.05     5754.41    154.13 o 
 -12   8   7     3286.46     3274.16    156.24 o 
 -10   8   7     7067.32     7040.08    151.29 o 
  -8   8   7    12341.94    11663.72    259.67 o 
  -6   8   7    20358.59    20233.58    437.28 o 
  -4   8   7    31713.54    31231.40    437.00 o 
  -2   8   7    21385.24    21036.28    401.53 o 
   0   8   7    11482.02    11408.72    245.03 o 
   2   8   7    10492.68    10423.79    275.81 o 
   4   8   7      681.17      552.45    124.84 o 
   6   8   7      252.74       72.80    117.87 o 
   8   8   7      347.93      309.93    132.72 o 
  10   8   7     2025.68     2230.74    236.52 o 
  12   8   7     3298.22     3590.19    500.84 o 
  14   8   7     3006.75     2938.89    395.12 o 
 -25   9   7      255.24      -74.27    297.91 o 
 -23   9   7        6.37     -201.43    134.28 o 
 -21   9   7        1.11     -204.04    136.03 o 
 -19   9   7      434.51      324.56    133.26 o 
 -17   9   7       38.47        1.08    116.29 o 
 -15   9   7      269.34      162.13     80.17 o 
 -13   9   7       49.12      -69.55     66.32 o 
 -11   9   7       19.76      -69.97     80.04 o 
  -9   9   7      457.16      464.35     64.08 o 
  -7   9   7       30.95       28.06     79.05 o 
  -5   9   7       11.06      -49.99     56.91 o 
  -3   9   7        7.38      -94.33     62.89 o 
  -1   9   7        1.16      -67.06     73.40 o 
   1   9   7     2018.76     1856.76    180.20 o 
   3   9   7     2525.94     2696.46    159.74 o 
   5   9   7       38.34       44.86    146.70 o 
   7   9   7       13.45      -61.62    111.94 o 
   9   9   7      635.68      367.84    175.02 o 
  11   9   7      506.02      540.39    216.18 o 
  13   9   7      121.49      -53.34    214.87 o 
 -24  10   7       59.52      103.38    192.30 o 
 -22  10   7       97.58     -137.93    148.88 o 
 -20  10   7      992.62      959.69    164.97 o 
 -18  10   7      368.23      321.57    125.80 o 
 -16  10   7      772.46      833.74    119.93 o 
 -14  10   7      622.26      593.72    149.59 o 
 -12  10   7      525.94      592.98     86.50 o 
 -10  10   7     5521.97     5574.21    196.88 o 
  -8  10   7    10314.55    10360.91    264.72 o 
  -6  10   7    12152.38    12072.58    227.71 o 
  -4  10   7     9852.81    10093.16    205.73 o 
  -2  10   7     4653.27     4669.90    174.10 o 
   0  10   7     3470.07     3184.68    198.11 o 
   2  10   7     2854.47     2653.98    157.29 o 
   4  10   7     1499.88     1715.76    157.59 o 
   6  10   7       24.76     -133.01    146.49 o 
   8  10   7       56.23     -235.97    157.32 o 
  10  10   7      745.78     1031.53    221.78 o 
  12  10   7     1626.92     1398.85    258.45 o 
 -23  11   7     2765.71     2588.71    384.39 o 
 -21  11   7     6704.12     6747.08    343.36 o 
 -19  11   7     9249.15     9399.89    487.56 o 
 -17  11   7     4392.84     4447.39    267.75 o 
 -15  11   7     5534.79     5752.57    192.81 o 
 -13  11   7     2071.32     1943.55    108.79 o 
 -11  11   7     1007.25     1071.09     94.08 o 
  -9  11   7      261.72      157.07     64.84 o 
  -7  11   7     3810.97     3841.68    126.17 o 
  -5  11   7     5476.99     5675.09    155.60 o 
  -3  11   7    10209.45    10719.42    244.58 o 
  -1  11   7     8857.56     8582.44    249.56 o 
   1  11   7     8930.73     8851.54    261.89 o 
   3  11   7     4582.58     4567.02    203.92 o 
   5  11   7     5210.73     5367.54    276.88 o 
   7  11   7     6538.38     6516.46    323.30 o 
   9  11   7     2789.11     2975.75    510.30 o 
  11  11   7     1483.71     1463.12    264.36 o 
  13  11   7     1911.89     1415.09    384.39 o 
 -22  12   7      463.73      523.83    211.49 o 
 -20  12   7      686.76      922.46    195.67 o 
 -18  12   7      856.19      497.10    176.82 o 
 -16  12   7     1497.09     1613.47    309.57 o 
 -14  12   7     2091.91     2258.54    124.14 o 
 -12  12   7        2.24       28.07     77.80 o 
 -10  12   7      503.07      506.90     78.86 o 
  -8  12   7     1093.82     1069.13    115.24 o 
  -6  12   7      515.06      653.88    132.09 o 
  -4  12   7     2404.95     2236.20    125.08 o 
  -2  12   7       93.15     -143.26    181.20 o 
   0  12   7        3.06       -8.63    104.43 o 
   2  12   7      287.63      374.95    199.45 o 
   4  12   7      252.57      303.65    150.75 o 
   6  12   7        0.12     -127.50    152.78 o 
   8  12   7      116.32     -132.40    166.36 o 
  10  12   7       17.00     -236.19    189.53 o 
  12  12   7        1.05     -106.67    296.65 o 
 -21  13   7     2746.97     2904.10    262.06 o 
 -19  13   7     3189.50     3563.42    254.89 o 
 -17  13   7     4337.37     4328.07    306.90 o 
 -15  13   7     4279.45     4862.48    392.27 o 
 -13  13   7     1806.13     1935.07    163.30 o 
 -11  13   7       22.99     -149.21    114.42 o 
  -9  13   7       29.67       35.05     73.77 o 
  -7  13   7      371.16      379.21     83.98 o 
  -5  13   7     2232.95     2144.68    131.17 o 
  -3  13   7     1257.81     1564.95    134.65 o 
  -1  13   7     5399.72     5142.42    324.74 o 
   1  13   7     3519.05     3123.71    210.83 o 
   3  13   7     2661.57     2693.44    220.44 o 
   5  13   7     3064.43     2916.02    329.79 o 
   7  13   7     1618.40     1394.84    222.15 o 
   9  13   7      549.46      473.91    205.30 o 
 -16  14   7     1003.81     1404.03    256.67 o 
 -14  14   7     1378.84     1665.85    409.31 o 
 -12  14   7     2510.74     2389.54    154.99 o 
 -10  14   7     4343.91     4133.87    181.95 o 
  -8  14   7     3974.69     3815.07    156.35 o 
  -6  14   7     6281.93     5962.50    343.82 o 
  -4  14   7     5155.32     5572.54    217.06 o 
  -2  14   7     5939.24     5720.24    392.59 o 
   0  14   7     3650.24     3361.94    225.68 o 
   2  14   7     1806.82     1873.45    318.74 o 
   4  14   7      231.82      455.46    178.93 o 
   6  14   7        4.20     -188.44    227.54 o 
   8  14   7       39.91     -266.21    177.47 o 
 -17  15   7       16.54     -384.39    288.45 o 
 -15  15   7       10.86     -328.21    299.81 o 
 -13  15   7       23.27     -158.42    177.99 o 
 -11  15   7        0.49     -193.99    141.79 o 
  -9  15   7      252.29      331.77    171.97 o 
  -7  15   7      210.04        6.13    166.73 o 
  -5  15   7      260.59      132.12    147.18 o 
  -3  15   7       13.39        4.15    160.63 o 
  -1  15   7      248.19      335.93    182.09 o 
   1  15   7      371.76      279.78    396.38 o 
   3  15   7       73.76       24.51    175.07 o 
   5  15   7      156.45     -134.37    157.52 o 
   7  15   7      314.87      176.73    296.02 o 
 -16  16   7       77.24     -332.00    304.86 o 
 -14  16   7        4.76     -197.55    160.96 o 
 -12  16   7      130.23      202.87    185.58 o 
 -10  16   7      329.74      212.08    179.70 o 
  -8  16   7      970.00      996.30    201.12 o 
  -6  16   7     1467.39     1534.52    168.03 o 
  -4  16   7     1288.18     1337.83    170.92 o 
  -2  16   7     1000.47      966.92    199.49 o 
   0  16   7     1057.41     1082.88    197.60 o 
   2  16   7      203.63       37.68    171.60 o 
   4  16   7        0.20     -237.91    158.61 o 
 -15  17   7     1198.63      224.07    362.29 o 
 -13  17   7      260.55     -125.89    207.70 o 
 -11  17   7       17.05      147.80    184.90 o 
  -9  17   7       16.54     -338.47    225.64 o 
  -7  17   7      305.64      422.89    198.80 o 
  -5  17   7     1035.42     1382.18    254.37 o 
  -3  17   7     1428.05     1459.46    217.77 o 
  -1  17   7     1613.17     1455.68    384.70 o 
   1  17   7     1515.22     1970.99    250.95 o 
   3  17   7      879.84      449.40    284.03 o 
 -10  18   7      187.01      256.54    199.04 o 
  -8  18   7       60.56      389.26    219.68 o 
  -6  18   7      178.89      105.58    190.86 o 
  -4  18   7       55.62      118.02    210.81 o 
  -2  18   7       51.04     -312.43    208.29 o 
   0  18   7       65.27     -374.92    249.95 o 
 -28   0   8      697.25      327.58    304.86 o 
 -26   0   8     3609.11     3713.20    376.81 o 
 -24   0   8     4550.81     4004.17    359.77 o 
 -22   0   8    15667.63    13979.25    608.45 o 
 -20   0   8    21605.25    20512.54    743.52 o 
 -18   0   8    34055.55    35285.80   1072.37 o 
 -16   0   8    37613.58    38347.63   1107.08 o 
 -14   0   8    33727.80    32847.00   1078.68 o 
 -12   0   8    24286.85    23233.36    523.63 o 
 -10   0   8    15263.21    15948.80    383.01 o 
  -8   0   8    59543.15    60579.88   1114.60 o 
  -6   0   8     2632.84     2746.94     99.50 o 
  -4   0   8    10281.70    10598.19    342.41 o 
  -2   0   8    28374.44    28650.00    591.79 o 
   0   0   8    12230.69    13490.79    354.05 o 
   2   0   8    19925.28    21367.78    737.84 o 
   4   0   8    27414.74    27529.30    926.56 o 
   6   0   8    15093.60    14888.94    623.60 o 
   8   0   8    16452.57    16665.12    517.20 o 
  10   0   8     8048.86     8095.53    371.72 o 
  12   0   8     4639.89     4983.01    321.58 o 
  14   0   8     3810.56     3708.78    455.71 o 
  16   0   8     3107.69     3773.79    479.06 o 
 -27   1   8      229.69      526.68    211.76 o 
 -25   1   8      111.27      249.28    222.80 o 
 -23   1   8     1491.31     1461.49    207.66 o 
 -21   1   8      520.86      299.03    150.91 o 
 -19   1   8      789.02      774.95    149.42 o 
 -17   1   8      149.64       -0.84    115.57 o 
 -15   1   8      175.84      159.06    108.90 o 
 -13   1   8       36.66       11.73     60.86 o 
 -11   1   8     2506.69     2594.89     94.30 o 
  -9   1   8     3204.99     3267.07    114.18 o 
  -7   1   8    50258.88    52292.57    570.19 o 
  -5   1   8    11316.66    11056.13    181.64 o 
  -3   1   8    28287.84    27619.70    657.76 o 
  -1   1   8    18137.48    17408.05    438.96 o 
   1   1   8    12187.14    11809.40    239.33 o 
   3   1   8    12507.89    12951.77    269.97 o 
   5   1   8     6134.91     6071.08    224.09 o 
   7   1   8     2137.43     1887.48    157.24 o 
   9   1   8      397.25      420.68    131.40 o 
  11   1   8      193.13      -63.93    132.60 o 
  13   1   8      267.88      147.41    156.15 o 
  15   1   8      203.24      166.64    240.41 o 
 -26   2   8      128.51     -100.37    441.51 o 
 -24   2   8     2416.52     2582.38    224.83 o 
 -22   2   8     1661.06     1836.71    201.92 o 
 -20   2   8     3765.17     3683.98    214.26 o 
 -18   2   8     4100.59     4303.84    208.43 o 
 -16   2   8     7355.01     7442.27    251.10 o 
 -14   2   8    10276.57    10620.43    289.26 o 
 -12   2   8     4158.98     3656.47    104.28 o 
 -10   2   8      805.86      862.03     54.39 o 
  -8   2   8     3749.74     3963.54    118.64 o 
  -6   2   8      296.86      507.48     52.48 o 
  -4   2   8      231.82      179.62     55.87 o 
  -2   2   8     1775.21     1609.57     75.81 o 
   0   2   8     4717.58     4872.82    155.76 o 
   2   2   8     4588.13     4696.38    154.56 o 
   4   2   8     3352.31     2996.73    199.14 o 
   6   2   8     2227.94     2296.65    137.85 o 
   8   2   8     1199.99     1230.50    159.65 o 
  10   2   8     2826.71     3063.71    268.38 o 
  12   2   8      997.42     1227.34    188.00 o 
  14   2   8     1274.50     1334.37    205.78 o 
  16   2   8       52.79     -338.80    231.60 o 
 -27   3   8     1037.90     1280.83    228.94 o 
 -25   3   8     1758.51     1907.66    223.37 o 
 -23   3   8      711.57      641.04    187.21 o 
 -21   3   8     4745.38     4436.91    331.37 o 
 -19   3   8     3640.99     3316.96    204.08 o 
 -17   3   8     2107.84     2048.54    125.37 o 
 -15   3   8      402.05      402.21     77.40 o 
 -13   3   8     2402.26     2526.66    103.35 o 
 -11   3   8     9763.84    10271.68    165.93 o 
  -9   3   8    23372.66    24426.30    278.30 o 
  -7   3   8    25918.96    25840.20    396.76 o 
  -5   3   8    28368.31    28346.21    379.39 o 
  -3   3   8    49865.21    48481.25    626.30 o 
  -1   3   8    64661.55    64424.50    780.74 o 
   1   3   8    42624.34    41283.27    544.58 o 
   3   3   8    30738.47    31646.97    453.50 o 
   5   3   8    19539.66    18922.45    366.67 o 
   7   3   8     5714.28     5623.40    201.59 o 
   9   3   8     3483.26     3432.19    270.20 o 
  11   3   8        6.38     -125.33    129.77 o 
  13   3   8      825.19      781.25    237.77 o 
  15   3   8     3359.53     3450.21    257.99 o 
 -26   4   8     1168.99     1183.20    215.92 o 
 -24   4   8     2233.35     2313.51    244.90 o 
 -22   4   8     2866.50     2841.95    183.06 o 
 -20   4   8     6213.81     6139.68    268.88 o 
 -18   4   8     5895.82     5792.30    201.67 o 
 -16   4   8    11596.37    11945.57    284.37 o 
 -14   4   8     9836.13     9941.22    214.52 o 
 -12   4   8     1298.83     1509.84     98.19 o 
 -10   4   8     1439.15     1560.71     61.86 o 
  -8   4   8     3580.95     3749.36     85.49 o 
  -6   4   8      307.40      327.85     44.21 o 
  -4   4   8      712.83      853.30     61.04 o 
  -2   4   8     1010.29      836.48     91.76 o 
   0   4   8     2250.47     2274.29    117.80 o 
   2   4   8     7661.68     7343.00    194.73 o 
   4   4   8     6581.99     6604.13    194.64 o 
   6   4   8     5701.58     5667.97    229.42 o 
   8   4   8     2734.86     2601.49    264.46 o 
  10   4   8     2828.39     3028.49    204.66 o 
  12   4   8     1227.44     1037.70    186.31 o 
  14   4   8     1249.11      947.81    272.49 o 
 -27   5   8      272.43      133.89    196.37 o 
 -25   5   8      462.95       40.45    165.62 o 
 -23   5   8      882.24      799.76    159.05 o 
 -21   5   8     1892.73     1802.88    160.69 o 
 -19   5   8     2420.53     2415.03    163.10 o 
 -17   5   8      470.01      442.35    111.20 o 
 -15   5   8      377.15      443.88     89.00 o 
 -13   5   8      188.21       95.95     66.65 o 
 -11   5   8      386.92      420.61     89.64 o 
  -9   5   8     1621.15     1794.39     82.39 o 
  -7   5   8     3704.70     3474.16     72.52 o 
  -5   5   8     7194.47     7321.79    173.97 o 
  -3   5   8     8388.31     8274.08    196.24 o 
  -1   5   8     3996.54     4093.75    139.56 o 
   1   5   8     6364.89     5936.53    193.74 o 
   3   5   8     6955.43     6706.11    234.95 o 
   5   5   8     3945.49     3951.59    187.13 o 
   7   5   8     4932.73     4882.20    266.16 o 
   9   5   8      167.90      108.54    170.78 o 
  11   5   8      135.30     -166.82    148.04 o 
  13   5   8       75.05     -281.06    187.37 o 
 -26   6   8      908.19     1375.22    538.39 o 
 -24   6   8     5459.29     5636.79    258.37 o 
 -22   6   8    12786.80    13041.94    384.28 o 
 -20   6   8    15773.68    16034.62    397.23 o 
 -18   6   8    16142.21    16504.39    387.82 o 
 -16   6   8    18261.76    18477.58    318.52 o 
 -14   6   8    19182.62    19446.96    393.08 o 
 -12   6   8    20962.16    20443.26    308.25 o 
 -10   6   8     8221.58     8148.67    204.59 o 
  -8   6   8      293.92      280.72     72.66 o 
  -6   6   8      633.51      795.45     59.84 o 
  -4   6   8      180.58      268.34     68.47 o 
  -2   6   8    14449.04    14535.41    254.54 o 
   0   6   8    12939.29    12523.97    235.97 o 
   2   6   8    13082.20    12304.80    335.35 o 
   4   6   8    12047.09    11743.85    311.57 o 
   6   6   8     9095.99     9090.09    330.14 o 
   8   6   8     9552.74     9568.62    371.78 o 
  10   6   8     6843.35     6964.32    358.99 o 
  12   6   8     3999.19     4280.16    315.65 o 
  14   6   8     2569.76     2780.95    473.38 o 
 -25   7   8      111.36      323.96    187.44 o 
 -23   7   8        7.47      254.51    158.39 o 
 -21   7   8      210.58      395.30    163.90 o 
 -19   7   8       20.46      -31.60    117.16 o 
 -17   7   8      147.83      174.13     92.00 o 
 -15   7   8      476.11      670.63     87.84 o 
 -13   7   8       75.19       80.53     63.00 o 
 -11   7   8     2775.89     2831.14    120.39 o 
  -9   7   8     7441.19     7773.73    202.77 o 
  -7   7   8     6405.44     6280.99    183.59 o 
  -5   7   8    12305.01    12636.54    225.72 o 
  -3   7   8    16189.01    15609.94    265.50 o 
  -1   7   8    10870.95    10373.49    211.89 o 
   1   7   8     8904.57     9012.66    235.77 o 
   3   7   8     3493.53     3642.68    182.11 o 
   5   7   8     3765.22     3867.70    193.56 o 
   7   7   8      811.85      812.36    188.25 o 
   9   7   8      237.44       72.35    160.13 o 
  11   7   8        5.99       -9.32    183.78 o 
  13   7   8      279.81      304.74    229.35 o 
 -26   8   8       66.12       38.97    201.52 o 
 -24   8   8      639.60      829.95    198.15 o 
 -22   8   8     1042.36     1354.82    184.72 o 
 -20   8   8      976.98     1148.03    159.51 o 
 -18   8   8     3497.11     3557.61    157.15 o 
 -16   8   8     2540.63     2460.11    129.98 o 
 -14   8   8     2870.09     3128.26    106.12 o 
 -12   8   8     1550.48     1706.82    118.02 o 
 -10   8   8     1036.10     1251.35    111.68 o 
  -8   8   8      634.62      659.39     99.52 o 
  -6   8   8      612.64      664.79     75.99 o 
  -4   8   8      769.45     1147.58     92.50 o 
  -2   8   8      727.22     1019.48    110.36 o 
   0   8   8     1665.95     1577.64    113.34 o 
   2   8   8      652.52      682.25    109.25 o 
   4   8   8     2620.59     2623.92    172.67 o 
   6   8   8      304.78      196.89    148.70 o 
   8   8   8      334.81      399.17    140.16 o 
  10   8   8      483.70      712.97    374.92 o 
  12   8   8      359.42      -13.01    728.06 o 
 -25   9   8      617.24      696.41    296.34 o 
 -23   9   8     1107.67      887.58    181.80 o 
 -21   9   8     1514.84     1832.78    196.28 o 
 -19   9   8     1792.02     1973.75    166.23 o 
 -17   9   8      233.59      151.52    106.95 o 
 -15   9   8        6.13      -76.14     78.24 o 
 -13   9   8      573.33      687.31    110.02 o 
 -11   9   8     2099.50     1927.13    126.26 o 
  -9   9   8     5115.92     5149.30    218.15 o 
  -7   9   8    15595.23    15060.11    257.84 o 
  -5   9   8    16905.96    16920.26    285.37 o 
  -3   9   8    19101.50    18750.68    312.08 o 
  -1   9   8    23176.82    22415.32    399.33 o 
   1   9   8    22687.58    21938.06    457.25 o 
   3   9   8    16872.79    16375.87    389.51 o 
   5   9   8     7953.97     7790.14    270.39 o 
   7   9   8     5496.47     5738.38    248.87 o 
   9   9   8      697.85      887.43    314.96 o 
  11   9   8        0.69     -171.28    176.05 o 
  13   9   8       47.72      515.04    363.56 o 
 -24  10   8     1587.52     2085.50    219.33 o 
 -22  10   8     5772.04     5518.83    252.38 o 
 -20  10   8     3559.71     3671.93    202.91 o 
 -18  10   8     3122.55     2981.08    156.33 o 
 -16  10   8     4403.62     4597.36    271.33 o 
 -14  10   8     3481.06     3537.10    167.83 o 
 -12  10   8     4908.39     5114.68    192.18 o 
 -10  10   8     1227.37     1439.20    110.65 o 
  -8  10   8      230.92      188.28     67.57 o 
  -6  10   8      690.10      722.62     83.88 o 
  -4  10   8      305.73      325.46     79.12 o 
  -2  10   8      978.13     1148.89    115.70 o 
   0  10   8     1303.98     1321.48    174.90 o 
   2  10   8     2932.72     2696.20    169.40 o 
   4  10   8     2788.97     2582.98    171.53 o 
   6  10   8     2330.36     2112.13    174.57 o 
   8  10   8     2723.54     2857.89    252.36 o 
  10  10   8     1600.60     1865.50    555.43 o 
  12  10   8     1660.76     1730.05    395.75 o 
 -23  11   8     1178.98     1279.68    211.48 o 
 -21  11   8     1442.10     1885.16    249.82 o 
 -19  11   8      368.59     1017.38    246.12 o 
 -17  11   8     1119.17     1387.41    246.42 o 
 -15  11   8     1192.40     1404.12    182.41 o 
 -13  11   8       23.24      -52.58     91.97 o 
 -11  11   8      251.26      194.66     89.98 o 
  -9  11   8        1.48      -93.91     74.13 o 
  -7  11   8        1.45      -53.42     68.63 o 
  -5  11   8       76.70      -47.06     68.36 o 
  -3  11   8      293.29      318.18    108.59 o 
  -1  11   8     2083.52     2113.17    152.19 o 
   1  11   8      943.80      965.13    141.15 o 
   3  11   8     2299.61     2337.98    168.16 o 
   5  11   8     1713.63     2086.69    238.05 o 
   7  11   8      391.21      259.61    194.42 o 
   9  11   8       23.25      430.42    205.28 o 
  11  11   8      118.54       92.78    310.54 o 
 -22  12   8     3020.52     2151.24   1777.39 o 
 -20  12   8     5487.68     5284.19    489.79 o 
 -18  12   8     6802.04     7461.10    391.80 o 
 -16  12   8     7165.67     8128.24    306.52 o 
 -14  12   8     4480.48     4854.77    202.35 o 
 -12  12   8     1044.90     1476.04    125.10 o 
 -10  12   8     2477.77     2353.06    127.68 o 
  -8  12   8      728.10      852.37    110.85 o 
  -6  12   8       63.19        1.74     76.43 o 
  -4  12   8     1678.95     1489.63    116.42 o 
  -2  12   8      656.87      698.07    121.45 o 
   0  12   8     1732.84     1676.47    149.04 o 
   2  12   8     2465.86     2512.71    206.02 o 
   4  12   8     4498.42     4116.09    263.96 o 
   6  12   8     3838.73     3560.27    263.78 o 
   8  12   8     2105.30     2113.10    374.92 o 
  10  12   8     2393.64     1851.87    386.28 o 
 -21  13   8       34.94     -407.11    271.41 o 
 -19  13   8       83.01     -301.70    273.93 o 
 -17  13   8      343.76      406.70    205.61 o 
 -15  13   8      923.63     1129.94    258.91 o 
 -13  13   8     1178.35     1267.03    201.19 o 
 -11  13   8      382.92      393.11    100.02 o 
  -9  13   8     1966.36     1887.58    326.76 o 
  -7  13   8     2875.43     2484.04    142.96 o 
  -5  13   8     4383.70     4080.80    160.86 o 
  -3  13   8      918.83     1004.67    140.37 o 
  -1  13   8     3083.54     2927.52    508.73 o 
   1  13   8     2843.96     2694.21    228.80 o 
   3  13   8     1690.48     2075.31    221.90 o 
   5  13   8     1288.66     1546.56    248.05 o 
   7  13   8      288.26      406.94    210.65 o 
   9  13   8       78.75      212.07    285.29 o 
 -20  14   8      124.57     -395.12    353.46 o 
 -18  14   8      534.42      613.50    324.42 o 
 -16  14   8      297.29      -17.04    285.92 o 
 -14  14   8      490.23      103.35    241.97 o 
 -12  14   8      651.33      603.94    145.88 o 
 -10  14   8      268.98       69.40    105.17 o 
  -8  14   8      318.63      433.49    123.72 o 
  -6  14   8       34.06     -152.22    101.48 o 
  -4  14   8       30.97      -11.35    106.98 o 
  -2  14   8      598.74      485.67    158.81 o 
   0  14   8      550.12      330.72    156.18 o 
   2  14   8      491.05      622.57    183.20 o 
   4  14   8      320.89      329.71    220.60 o 
   6  14   8       20.91      145.66    511.88 o 
   8  14   8       23.86     -354.09    273.30 o 
 -15  15   8      232.26     -277.61    203.24 o 
 -13  15   8       59.77      -39.77    165.55 o 
 -11  15   8      783.12      510.02    257.83 o 
  -9  15   8     1287.81      927.33    208.50 o 
  -7  15   8     1254.32     1224.33    215.61 o 
  -5  15   8     1979.34     2014.80    160.31 o 
  -3  15   8     5748.00     5816.22    280.27 o 
  -1  15   8     6054.54     5526.94    289.19 o 
   1  15   8     3234.68     2908.94    240.71 o 
   3  15   8     2198.45     2025.97    243.03 o 
   5  15   8     2190.16     2300.76    255.76 o 
 -14  16   8      791.16     1017.20    242.51 o 
 -12  16   8      360.64      199.19    281.19 o 
 -10  16   8      317.35      255.69    171.13 o 
  -8  16   8      266.34       98.59    168.94 o 
  -6  16   8      127.62      160.04    184.92 o 
  -4  16   8       23.45     -116.85    161.30 o 
  -2  16   8       76.45     -158.03    200.40 o 
   0  16   8      106.10      -38.69    208.92 o 
   2  16   8      391.95      125.54    204.65 o 
   4  16   8      532.47      761.83    297.28 o 
 -13  17   8      192.81     -467.70    311.80 o 
 -11  17   8       68.29     -249.07    166.05 o 
  -9  17   8       41.40     -262.59    519.77 o 
  -7  17   8       48.58     -126.09    166.46 o 
  -5  17   8        4.72     -243.00    239.22 o 
  -3  17   8      190.95      -73.90    173.51 o 
  -1  17   8      201.84      216.43    192.63 o 
   1  17   8      306.48      407.04    201.25 o 
  -8  18   8      147.66     -350.30    280.24 o 
  -6  18   8       29.94     -260.21    180.31 o 
  -4  18   8       45.03     -333.89    274.56 o 
 -27   1   9       37.00     -227.48    271.41 o 
 -25   1   9      587.47      923.31    201.34 o 
 -23   1   9      400.75      290.43    153.03 o 
 -21   1   9     3101.06     3219.79    206.27 o 
 -19   1   9     9544.80     9523.96    443.40 o 
 -17   1   9    17474.96    17333.26    435.30 o 
 -15   1   9    28897.47    30804.88    485.64 o 
 -13   1   9    28195.15    29155.90    546.34 o 
 -11   1   9    26529.79    28138.05    672.88 o 
  -9   1   9    36930.88    37305.83    518.33 o 
  -7   1   9    15486.26    15646.23    257.34 o 
  -5   1   9     4637.51     4509.61    171.79 o 
  -3   1   9     1008.21     1244.66    118.96 o 
  -1   1   9      684.69     1020.70    133.22 o 
   1   1   9       49.83      137.78    108.38 o 
   3   1   9     1590.23     1591.12    145.49 o 
   5   1   9     5131.18     4699.12    209.46 o 
   7   1   9     3687.48     3542.85    198.63 o 
   9   1   9     1861.44     2255.09    195.01 o 
  11   1   9     2239.27     2413.26    201.98 o 
  13   1   9     2300.24     2285.22    346.83 o 
 -28   2   9     1308.61     1184.71    308.64 o 
 -26   2   9     1927.61     1985.90    228.88 o 
 -24   2   9     1695.69     1685.09    214.23 o 
 -22   2   9     7563.31     7241.89    299.19 o 
 -20   2   9     4625.94     4664.39    224.44 o 
 -18   2   9     2227.26     2425.80    171.84 o 
 -16   2   9     3909.12     3727.56    153.63 o 
 -14   2   9     5094.29     4579.35    167.53 o 
 -12   2   9      312.90      440.00     76.82 o 
 -10   2   9     4233.91     4425.56    102.43 o 
  -8   2   9     9697.94     9944.95    193.50 o 
  -6   2   9     9141.27     9412.03    193.24 o 
  -4   2   9    21581.05    21470.33    409.49 o 
  -2   2   9    35157.48    34044.11    598.96 o 
   0   2   9    25978.43    26701.82    498.23 o 
   2   2   9    25280.52    25524.78    504.68 o 
   4   2   9    20358.66    20512.69    671.81 o 
   6   2   9    16805.23    16486.46    412.02 o 
   8   2   9     9112.74     9712.13    324.33 o 
  10   2   9     6729.51     6666.04    285.98 o 
  12   2   9     1636.56     1819.57    226.07 o 
  14   2   9       65.64     -148.00    184.22 o 
 -27   3   9       83.79       66.88    215.23 o 
 -25   3   9      333.71       -8.58    161.50 o 
 -23   3   9      391.14      407.14    164.71 o 
 -21   3   9       31.96      -32.53    150.54 o 
 -19   3   9      104.39       58.46    176.41 o 
 -17   3   9      732.85      797.40    114.15 o 
 -15   3   9      778.15      923.60     94.86 o 
 -13   3   9      162.19      133.34     57.24 o 
 -11   3   9      116.19      114.15     50.78 o 
  -9   3   9      528.95      639.30     52.23 o 
  -7   3   9       30.99       10.15     56.15 o 
  -5   3   9     1245.97     1169.93     72.99 o 
  -3   3   9      945.38      994.40     78.90 o 
  -1   3   9      129.51      180.77     71.66 o 
   1   3   9      263.15      302.32     77.23 o 
   3   3   9      237.76      447.49    116.00 o 
   5   3   9      631.71      660.39    134.16 o 
   7   3   9      193.78       94.99    121.62 o 
   9   3   9      806.83      817.15    157.76 o 
  11   3   9       19.13     -195.19    145.15 o 
  13   3   9        0.06     -288.17    192.11 o 
 -26   4   9     2388.09     2233.55    314.01 o 
 -24   4   9     4665.06     4431.79    223.66 o 
 -22   4   9     1563.71     1734.99    290.66 o 
 -20   4   9     3436.44     3513.89    207.59 o 
 -18   4   9     4712.48     4822.00    182.68 o 
 -16   4   9     5462.35     5714.96    166.80 o 
 -14   4   9     2669.20     2594.56    110.62 o 
 -12   4   9      760.37      802.39    105.49 o 
 -10   4   9     1057.18     1076.55     61.75 o 
  -8   4   9     1351.48     1454.92     65.43 o 
  -6   4   9    14171.75    14308.45    234.24 o 
  -4   4   9    20225.79    19985.76    297.41 o 
  -2   4   9    26274.17    27895.30    396.51 o 
   0   4   9    30375.81    30598.96    436.99 o 
   2   4   9    32428.93    32090.64    465.87 o 
   4   4   9    14857.30    15260.20    379.08 o 
   6   4   9    15826.38    16067.69    552.56 o 
   8   4   9    13547.62    14303.41    400.88 o 
  10   4   9     2157.80     2542.57    214.93 o 
  12   4   9     1595.99     1514.54    206.70 o 
  14   4   9        0.96     -463.91    309.28 o 
 -27   5   9       97.84       16.96    226.28 o 
 -25   5   9      340.31      173.23    160.00 o 
 -23   5   9     2739.34     2602.99    183.49 o 
 -21   5   9     4544.99     4858.08    217.63 o 
 -19   5   9     9878.12    10602.30    290.66 o 
 -17   5   9    16668.42    16804.08    326.52 o 
 -15   5   9    26664.48    26510.88    437.29 o 
 -13   5   9    26604.73    27028.19    430.78 o 
 -11   5   9    23677.56    23727.64    410.78 o 
  -9   5   9    24583.09    25227.49    370.99 o 
  -7   5   9    15887.75    16472.96    259.06 o 
  -5   5   9     7228.50     7335.76    139.07 o 
  -3   5   9     5033.54     5037.39    153.74 o 
  -1   5   9       86.85     -130.62     87.08 o 
   1   5   9       80.24       43.70     81.41 o 
   3   5   9     1824.40     1889.42    125.59 o 
   5   5   9     2614.11     2413.12    176.13 o 
   7   5   9     2640.01     2211.91    224.88 o 
   9   5   9     4380.79     4216.22    289.43 o 
  11   5   9     2214.44     2427.53    233.05 o 
  13   5   9     2140.33     2449.04    238.35 o 
 -26   6   9      122.47     -155.30    176.25 o 
 -24   6   9      479.20      542.96    164.07 o 
 -22   6   9      683.50      810.96    154.46 o 
 -20   6   9        5.66      226.88    125.03 o 
 -18   6   9      265.49      406.26     99.55 o 
 -16   6   9      220.17      151.77     77.70 o 
 -14   6   9      147.76      193.07     73.28 o 
 -12   6   9      621.90      715.68    119.27 o 
 -10   6   9     2605.62     2424.11    104.56 o 
  -8   6   9      288.28      382.17     86.39 o 
  -6   6   9      215.32      251.27     68.50 o 
  -4   6   9        2.50      -90.87     60.58 o 
  -2   6   9     1463.57     1608.43     98.92 o 
   0   6   9      389.62      539.07    110.42 o 
   2   6   9      173.38      318.16     99.40 o 
   4   6   9      151.53      -80.99    123.43 o 
   6   6   9      938.78     1067.11    158.91 o 
   8   6   9      616.70      375.83    266.67 o 
  10   6   9      111.53      313.74    212.59 o 
  12   6   9       24.66      -50.85    281.50 o 
 -27   7   9       94.74       71.95    269.51 o 
 -25   7   9        7.59     -144.42    156.69 o 
 -23   7   9      261.19      365.89    153.69 o 
 -21   7   9     1096.49     1300.35    163.61 o 
 -19   7   9     3652.41     3791.94    191.36 o 
 -17   7   9     5992.50     6278.03    170.74 o 
 -15   7   9     9131.08     9265.24    254.49 o 
 -13   7   9    19945.01    20509.89    408.32 o 
 -11   7   9    17716.30    17533.20    318.53 o 
  -9   7   9     7227.20     7341.25    183.31 o 
  -7   7   9     1767.38     2045.62     86.33 o 
  -5   7   9     5727.28     5748.36    138.76 o 
  -3   7   9      933.95     1235.77    106.69 o 
  -1   7   9       53.22       16.56     73.62 o 
   1   7   9      815.35      884.52    115.60 o 
   3   7   9     1512.23     1654.05    211.76 o 
   5   7   9      910.20      816.14    150.49 o 
   7   7   9     1747.16     1835.67    192.41 o 
   9   7   9     2593.69     2592.91    245.23 o 
  11   7   9     1971.95     2421.19    364.19 o 
 -26   8   9     1443.08     1902.23    248.70 o 
 -24   8   9     2461.45     2209.66    193.10 o 
 -22   8   9     1579.36     1859.45    173.05 o 
 -20   8   9     2139.25     2301.66    168.65 o 
 -18   8   9     4821.41     4959.68    175.53 o 
 -16   8   9     1773.08     1763.99    133.14 o 
 -14   8   9       99.13       90.79     93.24 o 
 -12   8   9      259.46      282.18     81.17 o 
 -10   8   9      360.06      213.78     77.39 o 
  -8   8   9     2373.72     2200.12    114.10 o 
  -6   8   9     7455.09     7092.62    155.33 o 
  -4   8   9    11023.03    10914.13    204.07 o 
  -2   8   9     7658.52     7722.41    187.71 o 
   0   8   9    18701.28    19089.49    434.92 o 
   2   8   9    18047.49    17808.06    360.19 o 
   4   8   9     9401.14     9628.30    301.53 o 
   6   8   9    11810.42    12242.63    359.03 o 
   8   8   9     7301.50     7537.79    299.10 o 
  10   8   9     3378.62     3561.94    288.07 o 
 -25   9   9      232.40      104.93    179.53 o 
 -23   9   9      671.94      867.64    171.16 o 
 -21   9   9      203.99       98.91    191.91 o 
 -19   9   9       13.61       -0.99    128.50 o 
 -17   9   9      962.48     1085.39    140.55 o 
 -15   9   9      878.10     1118.19    135.48 o 
 -13   9   9     1557.80     1591.28    141.87 o 
 -11   9   9      357.74      363.15     87.36 o 
  -9   9   9        3.67      -47.87     78.57 o 
  -7   9   9        2.39      -43.05     66.41 o 
  -5   9   9       33.93      -35.94     67.70 o 
  -3   9   9        6.46        0.31     84.22 o 
  -1   9   9        2.80     -125.09     83.39 o 
   1   9   9       87.05     -215.52    147.67 o 
   3   9   9      155.18       63.07    102.98 o 
   5   9   9       72.43     -205.99    141.09 o 
   7   9   9       12.57       69.78    140.36 o 
   9   9   9       10.76      -34.63    313.06 o 
 -24  10   9      903.25     1169.66    476.85 o 
 -22  10   9     1468.97     2193.03    302.80 o 
 -20  10   9     2007.69     2158.40    257.96 o 
 -18  10   9      987.60     1487.67    189.61 o 
 -16  10   9     1562.59     1600.49    152.97 o 
 -14  10   9     1079.69     1396.56    155.82 o 
 -12  10   9     2998.23     2980.50    134.43 o 
 -10  10   9     1142.10     1318.64    117.74 o 
  -8  10   9       57.71      -94.38    103.86 o 
  -6  10   9     2355.29     2214.29    110.14 o 
  -4  10   9     6809.88     6745.44    176.14 o 
  -2  10   9     5755.04     5864.23    184.95 o 
   0  10   9     7918.80     7629.30    252.92 o 
   2  10   9    11180.35    11901.21    470.39 o 
   4  10   9    13101.63    12488.84    358.17 o 
   6  10   9     4452.85     4781.32    243.55 o 
   8  10   9     2409.61     2410.18    281.26 o 
  10  10   9      890.01      876.70    329.47 o 
 -23  11   9      368.94      -66.87    230.82 o 
 -21  11   9     2441.07     2684.21    286.72 o 
 -19  11   9     6097.75     6187.82    286.78 o 
 -17  11   9     5273.26     5136.95    215.67 o 
 -15  11   9     4975.75     4829.44    232.90 o 
 -13  11   9     6524.90     6347.19    220.34 o 
 -11  11   9    12823.16    12834.23    282.79 o 
  -9  11   9     5581.66     5699.11    181.92 o 
  -7  11   9     3930.75     4152.46    177.57 o 
  -5  11   9     3755.50     3935.45    140.22 o 
  -3  11   9      652.00      795.28    113.26 o 
  -1  11   9      192.54      341.80    140.23 o 
   1  11   9      115.38      -96.87    153.75 o 
   3  11   9       53.01      -20.34    110.33 o 
   5  11   9     1820.30     2014.43    246.89 o 
   7  11   9     2426.75     2412.38    258.72 o 
   9  11   9     1787.30     2455.27    412.79 o 
 -22  12   9      143.14      172.31    244.13 o 
 -20  12   9        0.69      225.60    218.84 o 
 -18  12   9       64.86     -259.06    172.71 o 
 -16  12   9      644.82      560.96    177.97 o 
 -14  12   9     1067.42     1091.61    142.88 o 
 -12  12   9       88.81      -26.29     87.31 o 
 -10  12   9      501.68      543.03    104.34 o 
  -8  12   9      178.97       76.21     98.30 o 
  -6  12   9     1219.92     1506.38    181.02 o 
  -4  12   9      514.97      525.81    139.33 o 
  -2  12   9      239.65      195.64    177.78 o 
   0  12   9      287.11      229.25    123.91 o 
   2  12   9      222.77        4.35    156.11 o 
   4  12   9      659.79      439.93    257.52 o 
   6  12   9      587.34      426.60    199.73 o 
   8  12   9      114.02     -382.49    254.99 o 
 -21  13   9      203.96      254.99    325.05 o 
 -19  13   9      882.15     1085.48    391.96 o 
 -17  13   9     2011.66     2225.09    242.39 o 
 -15  13   9     4049.68     4077.66    194.88 o 
 -13  13   9     4163.60     3999.70    192.15 o 
 -11  13   9     1910.95     2269.43    139.68 o 
  -9  13   9     2927.22     3147.86    148.86 o 
  -7  13   9      885.61     1137.94    143.10 o 
  -5  13   9      652.42      566.55    108.24 o 
  -3  13   9     1049.01     1212.06    170.59 o 
  -1  13   9       22.90     -162.28    116.85 o 
   1  13   9       65.22      -35.87    477.48 o 
   3  13   9      300.73      295.87    197.59 o 
   5  13   9      407.68      330.83    204.26 o 
   7  13   9      695.45      543.44    315.59 o 
 -20  14   9      725.83      542.18    344.62 o 
 -18  14   9      752.36       18.30    339.57 o 
 -16  14   9      428.04      300.54    132.52 o 
 -14  14   9       76.11      240.00    119.14 o 
 -12  14   9       82.49     -144.38     96.25 o 
 -10  14   9       71.08     -101.18    101.78 o 
  -8  14   9      382.03      433.25    118.40 o 
  -6  14   9      872.12     1049.99    203.60 o 
  -4  14   9     2297.04     2510.65    382.81 o 
  -2  14   9     4064.06     4204.88    323.16 o 
   0  14   9     4906.12     4785.07    275.59 o 
   2  14   9     5771.77     5696.92    305.81 o 
   4  14   9     5033.27     4848.07    308.05 o 
   6  14   9     2862.78     3090.23    405.21 o 
 -15  15   9      127.51      173.57    242.37 o 
 -13  15   9      436.73      368.01    382.18 o 
 -11  15   9      408.08      207.74    130.12 o 
  -9  15   9      239.74      292.53    140.54 o 
  -7  15   9      114.56      -70.48    124.33 o 
  -3  15   9      300.03     -202.44    149.62 o 
  -1  15   9        1.11     -225.03    166.95 o 
   1  15   9        3.93     -234.24    156.16 o 
   3  15   9        0.06      -87.27    321.27 o 
 -14  16   9      483.80      289.71    249.95 o 
 -12  16   9      429.63       66.80    207.47 o 
 -10  16   9      103.94     -206.51    174.02 o 
  -8  16   9        5.68      -12.42    225.64 o 
  -6  16   9      131.76       53.48    263.52 o 
  -4  16   9      559.55      337.05    323.16 o 
  -2  16   9     1020.92     1065.13    423.83 o 
   0  16   9     1317.22     1235.97    227.32 o 
   2  16   9     1181.57     1800.11    391.33 o 
  -9  17   9     1504.39     1639.82    489.48 o 
  -7  17   9      858.91     1121.80    238.77 o 
  -5  17   9      210.90      139.49    338.31 o 
  -3  17   9      175.86      624.86    347.15 o 
 -28   0  10     2115.35     2240.67    345.25 o 
 -26   0  10     2372.82     2159.88    312.43 o 
 -24   0  10      407.30      457.60    227.85 o 
 -22   0  10      458.21      601.51    232.90 o 
 -20   0  10     3918.23     3991.55    308.01 o 
 -18   0  10    14000.52    14322.61    549.12 o 
 -16   0  10    26495.03    26803.58    628.05 o 
 -14   0  10    30759.52    31964.60    704.27 o 
 -12   0  10    11165.12    11677.96    331.76 o 
 -10   0  10    50306.57    53317.54    859.72 o 
  -8   0  10    81495.83    83079.24   1521.85 o 
  -6   0  10    18107.70    18049.06    598.35 o 
  -4   0  10     9001.39     9495.39    403.32 o 
  -2   0  10     6908.68     7079.88    362.29 o 
   0   0  10    11392.59    11106.78    488.53 o 
   2   0  10     2474.96     2984.19    289.08 o 
   4   0  10      330.51      249.31    197.56 o 
   6   0  10       37.27      -83.32    172.31 o 
   8   0  10      320.24      335.78    241.74 o 
  10   0  10      183.51       70.69    277.09 o 
  12   0  10     2814.09     2729.20    380.60 o 
 -27   1  10      211.41      -64.90    180.20 o 
 -25   1  10     1013.29      803.00    192.10 o 
 -23   1  10     3222.04     2941.60    211.68 o 
 -21   1  10     4172.45     3933.37    215.17 o 
 -19   1  10     2880.54     3079.94    185.77 o 
 -17   1  10     1152.69     1352.32    122.20 o 
 -15   1  10     4122.39     4081.78    140.96 o 
 -13   1  10     2336.43     2204.96    103.81 o 
 -11   1  10     6068.22     6579.58    131.16 o 
  -9   1  10      927.30      946.13     73.79 o 
  -7   1  10       17.69       -6.37     76.48 o 
  -5   1  10     1268.32     1122.30    117.87 o 
  -3   1  10     1792.22     1984.16    145.05 o 
  -1   1  10      809.27      891.85    304.54 o 
   1   1  10     4954.65     5097.61    238.83 o 
   3   1  10    10472.22    10333.57    364.84 o 
   5   1  10    10915.07    11417.97    412.80 o 
   7   1  10    10001.61    10356.75    589.52 o 
   9   1  10     5222.59     5454.08    318.88 o 
  11   1  10     1582.59     1989.54    288.11 o 
  13   1  10     1291.83     1529.34    418.47 o 
 -28   2  10      863.70      833.15    309.91 o 
 -26   2  10      123.49      171.64    207.03 o 
 -24   2  10       47.86      205.12    146.97 o 
 -22   2  10        3.13     -138.06    128.90 o 
 -20   2  10      741.73      759.76    158.78 o 
 -18   2  10      212.00      259.15    120.60 o 
 -16   2  10     2590.22     2594.02    135.73 o 
 -14   2  10     4694.18     4749.41    145.88 o 
 -12   2  10    11957.62    12365.62    197.40 o 
 -10   2  10     5122.84     5352.54    114.84 o 
  -8   2  10     4226.96     4102.57    145.95 o 
  -6   2  10     9369.44     9139.14    273.67 o 
  -4   2  10     4962.68     4862.68    180.04 o 
  -2   2  10     3175.59     3333.62    178.99 o 
   0   2  10        4.63     -109.84    100.85 o 
   2   2  10      426.92      354.54    109.28 o 
   4   2  10      698.77      779.53    138.32 o 
   6   2  10        0.41       -0.10    126.92 o 
   8   2  10      130.53      414.41    157.21 o 
  10   2  10      105.42      145.96    150.51 o 
  12   2  10      367.06      108.21    178.58 o 
 -27   3  10     1706.35     1660.97    232.29 o 
 -25   3  10     2409.19     2467.89    226.68 o 
 -23   3  10     1939.35     1757.19    180.29 o 
 -21   3  10     6232.28     5801.25    335.15 o 
 -19   3  10     4188.67     4126.36    208.12 o 
 -17   3  10    13312.32    13661.53    280.97 o 
 -15   3  10    12417.01    12660.16    306.83 o 
 -13   3  10    15350.10    15111.91    255.87 o 
 -11   3  10     6299.72     6092.13    129.10 o 
  -9   3  10     3393.62     3246.32    127.83 o 
  -7   3  10     6072.99     5719.62    152.82 o 
  -5   3  10      933.95      955.67    101.14 o 
  -3   3  10     5780.82     5955.61    196.93 o 
  -1   3  10    15857.50    16059.97    436.11 o 
   1   3  10    18307.86    19430.13    436.21 o 
   3   3  10    33567.78    33467.83    805.24 o 
   5   3  10    21724.23    21507.34    494.16 o 
   7   3  10    22216.66    23215.15    544.45 o 
   9   3  10    13333.65    13433.14    414.68 o 
  11   3  10     6034.06     6333.93    304.72 o 
 -28   4  10      314.39      139.49    270.14 o 
 -26   4  10       69.90     -201.59    134.40 o 
 -24   4  10       53.96      -49.46    158.11 o 
 -22   4  10       23.25      261.53    149.41 o 
 -20   4  10      716.23      750.64    127.60 o 
 -18   4  10      863.07      829.89    110.44 o 
 -16   4  10    12622.36    12560.62    261.92 o 
 -14   4  10     8991.78     9227.87    207.03 o 
 -12   4  10     6398.29     6302.40    132.89 o 
 -10   4  10    10286.25    10328.97    266.38 o 
  -8   4  10    16239.06    15888.62    287.22 o 
  -6   4  10     3973.41     4011.91    130.76 o 
  -4   4  10      870.45     1004.12     94.94 o 
  -2   4  10     4456.83     4656.48    155.19 o 
   0   4  10      848.14     1183.28    113.25 o 
   2   4  10      560.44      719.55    110.07 o 
   4   4  10        6.11      -30.76    164.94 o 
   6   4  10       64.14     -237.99    158.66 o 
   8   4  10      137.70       17.50    146.43 o 
  10   4  10       21.15       54.51    155.68 o 
  12   4  10      970.83      383.75    330.10 o 
 -27   5  10        4.32      -82.02    177.99 o 
 -25   5  10      143.85       14.59    143.53 o 
 -23   5  10      446.98      410.22    226.42 o 
 -21   5  10      519.04      689.00    157.37 o 
 -19   5  10     2874.21     2914.57    158.05 o 
 -17   5  10     1466.10     1527.99    105.15 o 
 -15   5  10     2905.24     2772.62    119.58 o 
 -13   5  10     3392.88     3229.45    103.77 o 
 -11   5  10     5915.63     6019.18    144.85 o 
  -9   5  10     4048.71     4289.47    113.98 o 
  -7   5  10     1849.38     1919.56     96.73 o 
  -5   5  10        0.27      -96.06     64.04 o 
  -3   5  10      780.68      943.35    100.92 o 
  -1   5  10      383.81      422.13     93.99 o 
   1   5  10     4355.87     4437.33    166.16 o 
   3   5  10     4049.35     4217.25    172.44 o 
   5   5  10     7687.29     8245.57    292.09 o 
   7   5  10     4174.67     4313.16    230.51 o 
   9   5  10     1406.39     1370.06    204.95 o 
  11   5  10     1077.25     1234.47    201.38 o 
 -26   6  10     1414.59     1526.83    207.77 o 
 -24   6  10      330.98      110.47    147.03 o 
 -22   6  10      157.33     -124.30    179.87 o 
 -20   6  10     2797.11     2921.05    190.49 o 
 -18   6  10     6330.08     6540.83    194.59 o 
 -16   6  10     6953.09     7056.12    250.33 o 
 -14   6  10    17161.56    16955.58    407.06 o 
 -12   6  10    31489.30    29805.74    508.96 o 
 -10   6  10    23614.29    22473.09    526.67 o 
  -8   6  10    19942.80    20061.16    344.48 o 
  -6   6  10    21750.53    22663.13    333.37 o 
  -4   6  10     9887.22    10661.15    429.94 o 
  -2   6  10     3948.25     3951.35    150.80 o 
   0   6  10     2307.40     2281.24    156.29 o 
   2   6  10        7.17      -91.00    107.78 o 
   4   6  10      412.30      379.64    169.59 o 
   6   6  10       78.28     -130.11    165.76 o 
   8   6  10      472.44      164.21    151.79 o 
  10   6  10      848.82      913.04    191.09 o 
 -27   7  10      999.43     1557.11    337.68 o 
 -25   7  10     1343.91     1520.29    192.59 o 
 -23   7  10     1381.57     1509.28    181.18 o 
 -21   7  10     1882.17     1963.32    189.00 o 
 -19   7  10     1292.08     1367.51    226.34 o 
 -17   7  10     1430.07     1565.80    126.90 o 
 -15   7  10     1131.59     1393.17    137.28 o 
 -13   7  10     2248.10     2090.30    116.26 o 
 -11   7  10        1.56      -86.48     67.71 o 
  -9   7  10        4.22      -22.22     81.17 o 
  -7   7  10      784.01      950.61     87.40 o 
  -5   7  10      369.58      441.18     84.36 o 
  -3   7  10     3196.24     3421.25    144.92 o 
  -1   7  10     2032.10     1922.66    141.85 o 
   1   7  10     1883.82     1742.16    146.27 o 
   3   7  10     5660.86     5585.92    287.53 o 
   5   7  10     7747.46     8226.70    358.15 o 
   7   7  10     5787.95     5921.00    503.68 o 
   9   7  10     4107.52     4307.80    509.99 o 
 -26   8  10      430.26      264.66    215.03 o 
 -24   8  10      171.96       48.05    206.28 o 
 -22   8  10       10.46     -253.79    169.19 o 
 -20   8  10        0.61     -111.84    124.18 o 
 -18   8  10      384.23      508.17    120.49 o 
 -16   8  10      149.79      131.36    100.54 o 
 -14   8  10     2170.83     2174.20    139.15 o 
 -12   8  10     1689.50     1552.75    106.94 o 
 -10   8  10     4005.44     3813.13    162.39 o 
  -8   8  10     3104.64     3256.78    152.92 o 
  -6   8  10     2612.71     2647.49    113.30 o 
  -4   8  10     3483.98     3305.39    131.73 o 
  -2   8  10      342.67      403.23    103.95 o 
   0   8  10      490.21      420.12    118.25 o 
   2   8  10      112.45      285.80    129.53 o 
   4   8  10      700.63      511.02    349.67 o 
   6   8  10      280.88      262.71    195.95 o 
   8   8  10      485.98      236.20    195.24 o 
 -25   9  10      910.96     1051.60    618.24 o 
 -23   9  10     1565.19     1640.10    278.19 o 
 -21   9  10     2068.74     2184.48    271.53 o 
 -19   9  10     7186.27     7578.00    299.37 o 
 -17   9  10     6577.21     6680.14    234.43 o 
 -15   9  10     7118.68     7299.01    239.56 o 
 -13   9  10     5555.78     5642.95    179.79 o 
 -11   9  10     7762.12     7155.86    233.12 o 
  -9   9  10     2983.12     3075.21    169.27 o 
  -7   9  10      476.58      449.19    107.67 o 
  -5   9  10       34.67      -97.00     64.66 o 
  -3   9  10     1754.57     1778.22    114.12 o 
  -1   9  10     4057.15     3633.26    162.27 o 
   1   9  10    12146.78    12292.44    325.51 o 
   3   9  10    14341.44    15226.74    402.57 o 
   5   9  10    15857.02    17203.62    599.93 o 
   7   9  10    10162.57    10721.72    514.41 o 
 -24  10  10       52.89     -176.46    218.66 o 
 -22  10  10      109.70     -288.87    192.58 o 
 -20  10  10      403.11      386.56    183.35 o 
 -18  10  10     2589.34     2922.29    172.19 o 
 -16  10  10     2130.78     2205.80    151.00 o 
 -14  10  10     6689.52     6745.84    206.06 o 
 -12  10  10    10230.34     9632.91    242.49 o 
 -10  10  10     5886.70     5806.62    185.79 o 
  -8  10  10     4604.67     4662.85    213.55 o 
  -6  10  10     3098.00     3032.49    117.02 o 
  -4  10  10     1859.33     1904.82    117.43 o 
  -2  10  10     2486.53     2512.40    146.04 o 
   0  10  10     2246.21     2121.60    140.52 o 
   2  10  10       37.47       52.67    110.50 o 
   4  10  10      829.02      959.46    174.08 o 
   6  10  10      483.30      424.52    374.60 o 
 -23  11  10        1.15     -207.11    220.19 o 
 -21  11  10      161.18      -81.94    203.19 o 
 -19  11  10       58.76      -88.80    214.48 o 
 -17  11  10     1138.63     1658.34    157.98 o 
 -15  11  10     1254.87     1554.25    139.58 o 
 -13  11  10     1970.55     2083.91    159.52 o 
 -11  11  10     3547.49     3166.57    164.18 o 
  -9  11  10     1423.79     1714.21    153.09 o 
  -7  11  10      161.86      164.50    120.64 o 
  -5  11  10      126.56       61.27     98.65 o 
  -3  11  10       88.95      -74.93    112.68 o 
  -1  11  10      676.88      875.77    126.46 o 
   1  11  10      780.13      629.76    160.57 o 
   3  11  10      795.53      888.52    296.90 o 
   5  11  10      539.00      596.07    414.37 o 
 -22  12  10        1.87     -239.85    299.18 o 
 -20  12  10      244.35      115.68    180.65 o 
 -18  12  10      814.67     1095.86    163.01 o 
 -16  12  10     3535.36     3275.11    164.82 o 
 -14  12  10     4311.15     3940.95    201.61 o 
 -12  12  10     5540.97     5514.95    214.09 o 
 -10  12  10     8486.84     8072.53    258.54 o 
  -8  12  10     9256.66     9794.05    360.09 o 
  -6  12  10     5966.78     5664.31    211.17 o 
  -4  12  10     1811.50     1716.86    133.46 o 
  -2  12  10      873.49     1172.79    152.64 o 
   0  12  10      292.19       68.71    117.57 o 
   2  12  10      128.58      224.70    146.64 o 
   4  12  10       79.86      146.17    183.31 o 
   6  12  10       87.69      282.77    306.12 o 
 -21  13  10      449.24     -218.39    374.92 o 
 -19  13  10      675.47      367.52    287.38 o 
 -17  13  10      675.53      778.69    198.91 o 
 -15  13  10       55.01     -164.92    109.95 o 
 -13  13  10      351.15      351.26    123.94 o 
 -11  13  10      566.65      445.24    163.62 o 
  -9  13  10       74.98      -67.15    153.60 o 
  -7  13  10      332.44      177.00    114.35 o 
  -5  13  10      587.39      446.59    192.10 o 
  -3  13  10      602.71      727.83    148.85 o 
  -1  13  10     1716.45     1599.09    186.83 o 
   1  13  10     1562.47     1744.17    237.05 o 
   3  13  10     2672.29     2621.49    249.47 o 
   5  13  10     2463.27     6267.56    501.78 o 
 -18  14  10        0.35     -138.20    194.97 o 
 -16  14  10       66.06     -187.13    188.67 o 
 -14  14  10      316.93      443.32    165.60 o 
 -12  14  10      146.31      259.67    117.80 o 
 -10  14  10      247.67      266.74    139.15 o 
  -8  14  10       66.74       10.15    130.14 o 
  -6  14  10      471.05      689.00    204.95 o 
  -4  14  10      554.28      607.82    268.25 o 
  -2  14  10       14.80     -308.64    205.76 o 
   0  14  10        5.24       59.13    161.24 o 
   2  14  10        7.02     -377.81    485.06 o 
 -15  15  10     2512.17     2238.92    196.57 o 
 -13  15  10     1767.02     2119.34    255.11 o 
 -11  15  10     1020.43      950.58    178.40 o 
  -9  15  10      321.31      -83.78    401.43 o 
  -7  15  10      279.76      177.30    179.35 o 
  -5  15  10       49.31      114.87    299.18 o 
  -3  15  10      239.08      278.35    270.77 o 
  -1  15  10     1747.03     1889.28    238.38 o 
   1  15  10     2483.53     2186.49    270.78 o 
 -10  16  10     1317.90     1035.76    327.58 o 
  -8  16  10     1313.99     1737.96    274.43 o 
  -6  16  10     1212.11     1504.09    367.34 o 
  -4  16  10      549.61      299.18    304.23 o 
  -2  16  10      304.04      663.36    335.15 o 
 -27   1  11     2878.75     2599.25    246.19 o 
 -25   1  11     3091.56     2652.79    216.50 o 
 -23   1  11     2503.31     2559.57    370.81 o 
 -21   1  11      461.88      252.74    144.80 o 
 -19   1  11      342.63      250.95    131.90 o 
 -17   1  11     1902.86     1753.57    109.08 o 
 -15   1  11     4830.76     5094.23    158.29 o 
 -13   1  11     4897.27     4754.04    117.17 o 
 -11   1  11    13177.19    13985.81    271.21 o 
  -9   1  11     4983.58     5481.19    167.72 o 
  -7   1  11     4565.29     4720.54    192.75 o 
  -5   1  11    17667.04    17562.21    437.42 o 
  -3   1  11    10233.22     9917.33    318.22 o 
  -1   1  11     6400.76     6551.57    314.96 o 
   1   1  11    15975.92    16153.76    507.78 o 
   3   1  11     8500.94     8137.80    336.47 o 
   5   1  11     1564.65     1705.22    215.22 o 
   7   1  11      750.44      725.89    458.86 o 
   9   1  11        1.63      -31.16    295.07 o 
  11   1  11       16.96       95.94    325.05 o 
 -28   2  11      582.14      828.73    315.59 o 
 -26   2  11      201.35       12.55    175.80 o 
 -24   2  11      573.80       90.46    150.16 o 
 -22   2  11     3850.03     3754.55    343.99 o 
 -20   2  11     4161.65     3983.30    214.02 o 
 -18   2  11     4572.42     4482.55    179.43 o 
 -16   2  11    14258.70    14038.55    282.39 o 
 -14   2  11    12682.65    12430.19    254.60 o 
 -12   2  11    23080.91    22429.35    339.10 o 
 -10   2  11    27997.72    27687.07    812.72 o 
  -8   2  11    15453.61    14786.17    309.47 o 
  -6   2  11     4080.17     4108.24    384.70 o 
  -4   2  11     5000.71     5054.78    216.19 o 
  -2   2  11       17.27     -123.63    102.71 o 
   0   2  11     6520.43     6159.89    355.04 o 
   2   2  11     8508.56     8599.27    342.76 o 
   4   2  11    11629.26    11992.16    432.43 o 
   6   2  11    11135.14    10724.24    426.17 o 
   8   2  11    10069.54     9311.78    427.10 o 
  10   2  11    10870.27    10632.87    586.05 o 
 -27   3  11      207.72     -142.91    169.82 o 
 -25   3  11       34.91     -110.53    193.45 o 
 -23   3  11        0.39        3.55    129.04 o 
 -21   3  11       86.07      165.97    287.18 o 
 -19   3  11      226.55      166.24    104.23 o 
 -17   3  11      255.84      125.61    101.31 o 
 -15   3  11        2.23      -89.42     59.62 o 
 -13   3  11      225.27      187.93     60.08 o 
 -11   3  11      381.63      203.58     63.51 o 
  -9   3  11       76.89       36.13     68.49 o 
  -7   3  11       99.70      -60.65     68.73 o 
  -5   3  11     1214.14     1220.41    122.40 o 
  -3   3  11        0.22      -76.25     83.05 o 
  -1   3  11      145.34     -173.30    115.53 o 
   1   3  11     1393.92     1699.30    153.55 o 
   3   3  11      909.12      885.05    148.99 o 
   5   3  11     1201.53     1217.82    169.32 o 
   7   3  11       16.60     -120.22    130.76 o 
   9   3  11       29.90     -163.82    153.56 o 
  11   3  11        0.42     -132.55    328.21 o 
 -28   4  11      105.60      233.53    258.78 o 
 -26   4  11      414.61      310.97    240.61 o 
 -24   4  11      891.27      860.08    260.68 o 
 -22   4  11      924.89     1136.89    178.01 o 
 -20   4  11     3957.82     3853.46    208.08 o 
 -18   4  11     8936.22     9185.72    227.27 o 
 -16   4  11    16678.95    16775.28    321.00 o 
 -14   4  11    15980.45    16405.42    366.21 o 
 -12   4  11    18402.30    18015.96    301.32 o 
 -10   4  11    26886.78    26215.07    382.30 o 
  -8   4  11    16982.48    16483.81    305.33 o 
  -6   4  11     4987.22     4973.32    177.37 o 
  -4   4  11      990.81      907.21    118.16 o 
  -2   4  11       16.18      -41.68     83.47 o 
   0   4  11     1768.10     1724.49    126.90 o 
   2   4  11     6639.19     6912.16    303.90 o 
   4   4  11     4774.41     4770.46    230.91 o 
   6   4  11    13039.98    13400.84    398.17 o 
   8   4  11     9896.67     9759.45    355.75 o 
  10   4  11     8439.50     9761.11    659.58 o 
 -27   5  11     3777.68     3875.28    282.56 o 
 -25   5  11     2744.80     2717.94    202.79 o 
 -23   5  11     1017.01     1206.67    333.58 o 
 -21   5  11      520.92      407.38    152.87 o 
 -19   5  11       37.22       85.22     87.81 o 
 -17   5  11      763.65      680.38    124.44 o 
 -15   5  11     4001.55     3939.68    185.51 o 
 -13   5  11     6924.34     7257.60    218.09 o 
 -11   5  11    14809.98    13938.94    266.33 o 
  -9   5  11     8262.68     9057.05    205.80 o 
  -7   5  11     6438.26     6463.20    175.13 o 
  -5   5  11    17220.53    17399.60    378.92 o 
  -3   5  11    14216.71    14691.59    435.92 o 
  -1   5  11     5488.47     5605.66    183.87 o 
   1   5  11    10485.69    10672.29    267.06 o 
   3   5  11     6604.37     6162.78    243.09 o 
   5   5  11     6445.87     6137.23    268.24 o 
   7   5  11     1710.24     2112.08    218.29 o 
   9   5  11       16.76     -279.41    286.78 o 
 -26   6  11      302.35      194.76    155.55 o 
 -24   6  11      258.28      183.12    143.10 o 
 -22   6  11      154.04     -122.62    134.68 o 
 -20   6  11       56.56     -198.56    132.37 o 
 -18   6  11        6.09      -57.29    115.33 o 
 -16   6  11      661.06      714.40    135.88 o 
 -14   6  11       55.43       34.97    118.71 o 
 -12   6  11      168.88       12.14     96.48 o 
 -10   6  11      732.87      765.49    127.65 o 
  -8   6  11        2.51       30.97     65.25 o 
  -6   6  11     1125.27     1055.66     97.76 o 
  -4   6  11      341.10      256.32     87.21 o 
  -2   6  11       23.52      -33.19     85.82 o 
   0   6  11      247.74      128.16    109.23 o 
   2   6  11       20.87      -55.60     96.99 o 
   4   6  11      186.14       51.42    124.80 o 
   6   6  11       93.13     -150.87    134.42 o 
   8   6  11      129.80      218.39    299.18 o 
 -25   7  11     2118.40     2136.07    266.80 o 
 -23   7  11     1337.57     1819.14    267.50 o 
 -21   7  11      349.35      125.82    133.34 o 
 -19   7  11        1.62       -2.61     98.57 o 
 -17   7  11      486.02      468.08    117.04 o 
 -15   7  11     1510.14     1778.80    141.40 o 
 -13   7  11     4502.31     4254.87    176.32 o 
 -11   7  11     4040.67     4028.95    191.99 o 
  -9   7  11     3755.74     3509.68    156.83 o 
  -7   7  11     2250.82     2265.65     90.47 o 
  -5   7  11     3201.77     3300.97    178.00 o 
  -3   7  11     5685.18     5626.77    317.95 o 
  -1   7  11     8269.00     9249.56    287.02 o 
   1   7  11     1338.84     1723.77    171.28 o 
   3   7  11      892.35      893.35    207.97 o 
   5   7  11     1591.66     1929.78    254.58 o 
   7   7  11       89.87     -128.62    136.99 o 
   9   7  11        3.32     -453.50    302.33 o 
 -26   8  11      693.36     1065.42    424.78 o 
 -24   8  11     1173.55     1213.87    262.50 o 
 -22   8  11      534.53      511.68    207.22 o 
 -20   8  11     2252.94     2202.64    184.00 o 
 -18   8  11     5652.17     6054.42    225.21 o 
 -16   8  11     7753.18     7945.94    251.75 o 
 -14   8  11     8437.51     8260.49    220.31 o 
 -12   8  11     8004.50     7970.90    231.12 o 
 -10   8  11    13623.90    13596.80    324.10 o 
  -8   8  11    11534.83    11332.32    318.89 o 
  -6   8  11     1671.53     1816.89    160.36 o 
  -4   8  11      255.35      251.52    101.54 o 
  -2   8  11       15.10     -141.13    124.13 o 
   0   8  11     3311.37     3284.32    185.71 o 
   2   8  11     5273.39     5186.08    280.16 o 
   4   8  11     5303.52     5225.27    390.70 o 
   6   8  11     5615.62     6064.06   1317.58 o 
   8   8  11     4782.60     4657.44    480.32 o 
 -25   9  11        1.73     -126.87    318.74 o 
 -23   9  11      609.21      765.41    249.25 o 
 -21   9  11       73.21       34.63    150.18 o 
 -19   9  11      159.74       96.75    109.95 o 
 -17   9  11      135.50      -27.36     93.96 o 
 -15   9  11      121.63        9.40     85.62 o 
 -13   9  11      658.03      746.68    114.22 o 
 -11   9  11      880.25      933.16    110.37 o 
  -9   9  11        1.67       -7.09     91.56 o 
  -7   9  11        4.77     -122.62     85.46 o 
  -5   9  11     1423.58     1531.41    125.91 o 
  -3   9  11     2446.77     2529.45    165.66 o 
  -1   9  11      787.59      954.41    153.00 o 
   1   9  11      114.02       16.69    119.83 o 
   3   9  11      252.24      282.95    161.85 o 
   5   9  11      370.76      219.10    191.61 o 
   7   9  11      201.34      569.32    296.02 o 
 -22  10  11     1027.66     1186.83    264.20 o 
 -20  10  11     1438.07     1685.29    208.62 o 
 -18  10  11     2982.28     2993.64    175.11 o 
 -16  10  11     3306.66     3051.98    160.97 o 
 -14  10  11     8387.65     8604.29    237.72 o 
 -12  10  11    11776.16    11727.17    276.97 o 
 -10  10  11     6975.76     7067.65    235.67 o 
  -8  10  11     4951.11     4802.80    221.20 o 
  -6  10  11     2401.08     2164.93    234.16 o 
  -4  10  11        0.92       17.95    105.95 o 
  -2  10  11      109.55      -43.70    113.04 o 
   0  10  11       19.37      -45.78    121.84 o 
   2  10  11     1819.10     2079.72    349.67 o 
   4  10  11     3916.64     3840.78    275.10 o 
   6  10  11     3046.51     3824.92    407.74 o 
 -23  11  11     1466.11     1888.47    419.73 o 
 -21  11  11       73.92     -104.36    245.52 o 
 -19  11  11       52.08     -108.56    201.34 o 
 -17  11  11      751.56      904.24    125.46 o 
 -15  11  11      520.61      397.75    105.41 o 
 -13  11  11     2946.89     2875.86    147.25 o 
 -11  11  11     6267.09     6302.27    247.86 o 
  -9  11  11     5407.12     5083.84    205.66 o 
  -7  11  11     5845.82     5770.68    301.00 o 
  -5  11  11     3394.14     3354.82    200.77 o 
  -3  11  11     3929.70     4148.61    204.54 o 
  -1  11  11     3002.73     2897.45    193.44 o 
   1  11  11     2266.62     2294.92    191.34 o 
   3  11  11     2441.04     2345.06    246.69 o 
   5  11  11     1471.32     2303.16    393.22 o 
 -22  12  11      315.59      216.49    321.27 o 
 -20  12  11      259.65      174.66    254.29 o 
 -18  12  11      247.79       -8.63    118.70 o 
 -16  12  11        5.79       -3.82    102.12 o 
 -14  12  11       34.84     -138.63     92.42 o 
 -12  12  11       12.06      -49.08     91.67 o 
 -10  12  11       61.19       71.09     95.22 o 
  -8  12  11      128.53       71.59    151.40 o 
  -6  12  11     1699.31     1703.98    169.75 o 
  -4  12  11      348.91      212.14    166.67 o 
  -2  12  11       11.49     -183.93    122.62 o 
   0  12  11        7.77     -121.13    168.99 o 
   2  12  11       31.26     -194.55    175.18 o 
   4  12  11      137.80     -148.96    251.21 o 
 -19  13  11      242.79      526.52    161.14 o 
 -17  13  11        1.30     -179.04    119.36 o 
 -15  13  11      747.97      610.16    158.25 o 
 -13  13  11      720.60      843.52    133.18 o 
 -11  13  11      367.61      335.71    123.47 o 
  -9  13  11     1718.39     1659.71    246.58 o 
  -7  13  11     1037.25     1165.38    220.34 o 
  -5  13  11     1327.47     1677.03    340.83 o 
  -3  13  11      753.78     1233.49    171.44 o 
  -1  13  11     1110.22     1407.53    298.28 o 
   1  13  11      720.36      169.12    215.23 o 
 -18  14  11     1903.56     2126.56    247.94 o 
 -16  14  11     3001.09     3161.16    207.73 o 
 -14  14  11     3964.46     4175.92    252.90 o 
 -12  14  11     3291.30     2917.09    283.15 o 
 -10  14  11     2591.87     2255.17    174.00 o 
  -8  14  11     1242.97     1556.96    236.97 o 
  -6  14  11     1459.05     1179.03    328.21 o 
  -4  14  11       33.27      439.30    297.91 o 
  -2  14  11      187.00      113.47    175.47 o 
   0  14  11      388.58      180.63    260.36 o 
 -15  15  11      200.86      -50.77    187.18 o 
 -13  15  11      570.81      525.81    163.57 o 
 -11  15  11      470.31      683.58    241.30 o 
  -9  15  11      407.25      706.73    232.72 o 
  -1  15  11      373.27      177.58    203.83 o 
  -8  16  11      895.51     1004.83    321.90 o 
 -28   0  12     3427.45     2877.52    352.83 o 
 -26   0  12     6806.90     6360.34    439.30 o 
 -24   0  12     6919.56     6900.63    427.94 o 
 -22   0  12     7726.05     7642.89    419.73 o 
 -20   0  12     4392.43     4572.86    325.05 o 
 -18   0  12     5208.10     4879.76    233.98 o 
 -16   0  12     2251.60     2241.84    237.95 o 
 -14   0  12       14.05      -47.91    106.35 o 
 -12   0  12     3262.84     3207.85    142.88 o 
 -10   0  12     3967.06     3979.62    182.95 o 
  -8   0  12    19474.45    20386.30    689.87 o 
  -6   0  12    30203.96    27704.14    883.01 o 
  -4   0  12     9420.51     9476.45    455.71 o 
  -2   0  12    11812.02    11036.08    514.41 o 
   0   0  12    19493.07    19057.05    756.15 o 
   2   0  12    12717.67    13269.18    638.12 o 
   4   0  12     7768.10     8454.58    529.56 o 
   6   0  12     2862.98     2798.63    380.60 o 
   8   0  12     3342.49     3658.29    437.40 o 
 -27   1  12      567.32      867.20    204.12 o 
 -25   1  12        1.64     -210.41    140.27 o 
 -23   1  12        8.93     -122.84    195.98 o 
 -21   1  12      401.15      181.48    131.72 o 
 -19   1  12     1357.71     1400.85    135.72 o 
 -17   1  12     1550.07     1753.16    112.19 o 
 -15   1  12     2185.07     2318.38    102.81 o 
 -13   1  12     7746.87     7642.35    170.94 o 
 -11   1  12    27876.23    27829.77    444.99 o 
  -9   1  12     2563.58     2483.63    126.20 o 
  -7   1  12     7214.76     6852.73    414.05 o 
  -5   1  12     7379.22     6847.70    392.91 o 
  -3   1  12     2812.31     2843.20    183.27 o 
  -1   1  12     1104.71     1147.12    168.47 o 
   1   1  12      106.45       22.25    130.92 o 
   3   1  12       18.18      130.45    146.44 o 
   5   1  12      683.61      694.39    310.22 o 
   7   1  12     1574.12     2135.96    267.87 o 
   9   1  12     2541.43     2835.24    414.68 o 
 -28   2  12     1557.81     1074.89    314.32 o 
 -26   2  12      622.63      357.41    239.53 o 
 -24   2  12     1405.15     1424.30    214.91 o 
 -22   2  12     1158.06     1419.28    190.79 o 
 -20   2  12     1678.43     1579.21    172.78 o 
 -18   2  12     1570.16     1542.79    129.21 o 
 -16   2  12       47.42       -5.08     78.61 o 
 -14   2  12      164.05       71.27     66.47 o 
 -12   2  12     2122.00     1968.34     95.52 o 
 -10   2  12       67.98        9.47     72.00 o 
  -8   2  12      897.84      963.30    225.64 o 
  -6   2  12     1080.99     1151.23    146.10 o 
  -4   2  12     2850.16     2667.85    176.70 o 
  -2   2  12     3427.61     3108.60    200.98 o 
   0   2  12     1977.45     1808.71    179.98 o 
   2   2  12     1275.26     1499.23    200.83 o 
   4   2  12      965.44      932.14    290.66 o 
   6   2  12     1490.14     1866.86    246.57 o 
   8   2  12      750.64      633.18    229.48 o 
 -27   3  12      249.18        9.69    176.75 o 
 -25   3  12      573.06      653.66    184.30 o 
 -23   3  12       10.44     -113.21    130.44 o 
 -21   3  12      269.05      141.88    128.49 o 
 -19   3  12     3929.19     3859.96    173.37 o 
 -17   3  12    10149.28    10683.70    277.40 o 
 -15   3  12    12089.42    12146.31    231.53 o 
 -13   3  12    25843.67    25915.05    359.81 o 
 -11   3  12    17720.39    17258.57    288.01 o 
  -9   3  12     9152.00     9090.14    274.23 o 
  -7   3  12    20535.89    20382.81    426.04 o 
  -5   3  12    25090.99    24803.74    632.44 o 
  -3   3  12     9307.11     8976.38    318.17 o 
  -1   3  12     3301.51     3316.85    516.62 o 
   1   3  12      552.95      271.13    150.28 o 
   3   3  12      289.33       69.36    158.52 o 
   5   3  12     1617.74     1945.18    249.95 o 
   7   3  12     7845.46     8792.96    426.73 o 
   9   3  12     8064.50     7974.26    624.86 o 
 -26   4  12      849.84     1198.21    382.18 o 
 -24   4  12     1449.89     1266.01    206.24 o 
 -22   4  12     1010.53     1259.96    178.62 o 
 -20   4  12     1185.77     1362.21    134.24 o 
 -18   4  12     1724.61     1606.92    122.90 o 
 -16   4  12       48.02       29.50     92.80 o 
 -14   4  12      793.28      858.20     83.74 o 
 -12   4  12        0.42       -3.29     62.43 o 
 -10   4  12       20.00      -87.97     58.64 o 
  -8   4  12     5092.44     4872.18    185.03 o 
  -6   4  12     6200.03     6243.28    342.55 o 
  -4   4  12     2775.18     2556.61    150.01 o 
  -2   4  12     4907.43     4638.32    201.17 o 
   0   4  12     5847.96     6119.94    576.58 o 
   2   4  12     4219.71     3903.00    244.92 o 
   4   4  12      866.11     1435.16    178.57 o 
   6   4  12      749.43      444.39    173.58 o 
   8   4  12      774.01      644.43    381.23 o 
 -27   5  12      407.22      526.23    265.41 o 
 -25   5  12      450.19      247.71    153.88 o 
 -23   5  12      213.72      187.48    147.81 o 
 -21   5  12       86.32      -92.14    289.39 o 
 -19   5  12       58.23      -53.31    112.50 o 
 -17   5  12      388.60      270.15    120.88 o 
 -15   5  12     3574.45     3483.43    176.18 o 
 -13   5  12     2280.85     2249.41    128.31 o 
 -11   5  12      992.24     1095.57    155.92 o 
  -9   5  12     6630.50     6762.54    230.22 o 
  -7   5  12     5565.80     5312.91    449.95 o 
  -5   5  12      326.62      485.61    110.63 o 
  -3   5  12     1418.16     1535.45    153.37 o 
  -1   5  12     2303.61     2509.31    139.29 o 
   1   5  12      471.70      360.91    126.93 o 
   3   5  12       92.89       80.16    151.89 o 
   5   5  12     1148.59     1029.95    177.94 o 
   7   5  12     1516.78     1456.53    212.10 o 
 -26   6  12     4597.73     4209.51    319.79 o 
 -24   6  12     4702.87     5001.01    325.57 o 
 -22   6  12     3925.70     3976.03    344.76 o 
 -20   6  12     2736.75     2259.10    199.53 o 
 -18   6  12     2284.67     2419.47    169.09 o 
 -16   6  12     1568.64     1496.57    130.40 o 
 -14   6  12       56.51       82.15     86.03 o 
 -12   6  12      427.28      590.13    110.23 o 
 -10   6  12     1260.24     1442.09    149.15 o 
  -8   6  12     5940.94     5930.21    251.49 o 
  -6   6  12    11514.93    11299.79    296.57 o 
  -4   6  12     9814.23    10429.78    246.77 o 
  -2   6  12    11992.37    12388.45    285.83 o 
   0   6  12     7222.65     7582.35    258.35 o 
   2   6  12     5025.59     4755.09    226.66 o 
   4   6  12     5665.89     5520.72    255.17 o 
   6   6  12     3383.45     3365.75    226.65 o 
   8   6  12     2723.85     3068.77    450.03 o 
 -25   7  12       45.51      -56.14    216.08 o 
 -23   7  12      339.15      238.75    221.47 o 
 -21   7  12      692.13      646.34    170.86 o 
 -19   7  12     1651.64     1586.12    161.06 o 
 -17   7  12     1116.89     1341.30    144.56 o 
 -15   7  12     3109.61     3205.35    159.65 o 
 -13   7  12     8321.72     7953.24    236.25 o 
 -11   7  12     4080.95     3903.15    195.63 o 
  -9   7  12     3211.11     2997.65    259.50 o 
  -7   7  12     7680.40     7436.11    208.41 o 
  -5   7  12     4029.77     4160.33    141.15 o 
  -3   7  12      801.24      852.16    114.52 o 
  -1   7  12       75.30       64.51     97.33 o 
   1   7  12      271.42      138.25    134.55 o 
   3   7  12       71.41       28.64    165.08 o 
   5   7  12      675.09      711.34    175.82 o 
   7   7  12     1751.61     2392.15    379.34 o 
 -24   8  12      711.05      907.71    256.30 o 
 -22   8  12     1166.17     1357.60    195.11 o 
 -20   8  12     1100.93     1185.20    155.16 o 
 -18   8  12      396.18      452.23    160.98 o 
 -16   8  12       21.27       -8.95     79.98 o 
 -14   8  12      472.65      470.28    102.15 o 
 -12   8  12        6.11     -120.71     80.47 o 
 -10   8  12     1791.04     1746.06    138.90 o 
  -8   8  12       47.54     -106.37     94.75 o 
  -6   8  12        3.39      -11.47     75.54 o 
  -4   8  12      958.10     1059.39    113.69 o 
  -2   8  12      479.75      273.91    140.94 o 
   0   8  12      758.92      921.09    130.95 o 
   2   8  12      152.92      -26.41    127.75 o 
   4   8  12      475.73      278.04    152.23 o 
   6   8  12      511.78      157.16    328.84 o 
 -23   9  12        0.92     -173.19    198.33 o 
 -21   9  12      635.74      851.34    263.00 o 
 -19   9  12     1597.88     1818.33    161.42 o 
 -17   9  12     3191.13     3008.71    150.02 o 
 -15   9  12     7460.90     7022.96    213.77 o 
 -13   9  12     7993.96     7932.29    225.15 o 
 -11   9  12     8549.30     8452.71    260.83 o 
  -9   9  12    11661.31    11310.19    301.52 o 
  -7   9  12    11380.47    11945.70    414.45 o 
  -5   9  12     6520.33     6940.15    286.92 o 
  -3   9  12     5528.81     5583.07    235.61 o 
  -1   9  12     3462.46     3226.18    192.92 o 
   1   9  12      226.39      108.69    167.43 o 
   3   9  12       13.30     -111.66    176.54 o 
   5   9  12     1432.59     1487.05    367.34 o 
 -22  10  12      585.87      537.22    240.25 o 
 -20  10  12      432.79      539.49    141.41 o 
 -18  10  12      251.53       51.61    101.57 o 
 -16  10  12      335.18      332.15    103.01 o 
 -14  10  12       14.73      -57.49     89.08 o 
 -12  10  12       13.64     -117.93     78.62 o 
 -10  10  12      389.36      244.47    111.57 o 
  -8  10  12     1837.34     1830.34    147.04 o 
  -6  10  12     2402.49     2153.01    178.97 o 
  -4  10  12     2535.21     2463.52    171.68 o 
  -2  10  12     5065.19     4967.55    228.25 o 
   0  10  12     2821.82     2975.62    197.49 o 
   2  10  12     1264.19     1506.00    248.53 o 
   4  10  12     1216.94     1215.24    361.98 o 
 -21  11  12      151.73     -227.57    325.72 o 
 -19  11  12       47.47       -9.70    106.42 o 
 -17  11  12      238.61      157.20    110.46 o 
 -15  11  12       20.24     -130.77     91.16 o 
 -13  11  12       84.48      -76.89     89.53 o 
 -11  11  12      362.73      315.33    108.22 o 
  -9  11  12     1097.43     1347.55    155.89 o 
  -7  11  12      170.14       44.71    132.97 o 
  -5  11  12      612.77      662.87    372.39 o 
  -3  11  12      854.91      770.88    235.45 o 
  -1  11  12      695.65      682.82    165.85 o 
   1  11  12       25.67      -16.67    248.37 o 
   3  11  12       41.59       18.59    265.72 o 
 -20  12  12     1514.69     1937.12    307.37 o 
 -18  12  12      458.69      351.13    221.59 o 
 -16  12  12       15.93      -51.87    100.25 o 
 -14  12  12      230.15      -69.44    107.10 o 
 -12  12  12       18.27     -129.95     86.64 o 
 -10  12  12      893.78     1003.40    149.58 o 
  -8  12  12     2167.44     2128.20    165.84 o 
  -6  12  12     1004.51      764.37    211.50 o 
  -4  12  12     2729.32     2795.29    349.04 o 
  -2  12  12     2217.66     2384.15    293.12 o 
   0  12  12     2432.63     2345.31    205.25 o 
   2  12  12     2437.43     2814.41    357.88 o 
 -19  13  12     1291.61     1386.39    214.96 o 
 -17  13  12     1144.44     1082.65    150.51 o 
 -15  13  12      955.57     1059.74    214.60 o 
 -13  13  12     1799.73     2054.05    164.61 o 
 -11  13  12     1145.88     1219.57    172.14 o 
  -9  13  12     1786.64     2086.67    172.48 o 
  -7  13  12      492.39      118.37    157.08 o 
  -5  13  12      799.26      736.71    427.62 o 
  -3  13  12      545.54      772.72    284.66 o 
  -1  13  12      396.54       28.41    150.30 o 
 -16  14  12      341.32      536.42    188.46 o 
 -14  14  12       94.29      233.04    129.03 o 
 -12  14  12        2.87      -12.09    119.25 o 
 -10  14  12        0.46     -157.31    104.88 o 
  -8  14  12      118.77     -291.19    194.13 o 
  -6  14  12      237.13       93.66    192.76 o 
  -4  14  12      226.33      201.75    249.63 o 
  -2  14  12       14.90        4.42    301.07 o 
 -13  15  12     1672.87     2087.50    777.92 o 
 -11  15  12     1876.65     2865.77    298.17 o 
  -9  15  12     2490.70     2520.28    369.87 o 
 -27   1  13      898.46     1045.94    212.46 o 
 -25   1  13     3806.64     3634.08    338.31 o 
 -23   1  13     6454.39     6405.02    285.55 o 
 -21   1  13     7421.74     7824.42    295.91 o 
 -19   1  13     7462.52     7400.07    212.77 o 
 -17   1  13     4742.95     5028.21    183.04 o 
 -15   1  13     3588.22     3725.10    144.89 o 
 -13   1  13     1502.76     1319.54     91.72 o 
 -11   1  13      684.38      941.96    151.69 o 
  -9   1  13     1238.62     1365.13    154.95 o 
  -7   1  13     1155.21     1193.40    149.23 o 
  -5   1  13     2940.04     2765.98    185.71 o 
  -3   1  13     1444.58     1598.52    174.34 o 
  -1   1  13     1541.99     1888.61    188.28 o 
   1   1  13     1877.21     1797.36    222.41 o 
   3   1  13     3007.10     2723.15    237.43 o 
   5   1  13     3205.29     3562.09    282.81 o 
 -28   2  13      797.28      588.89    298.55 o 
 -26   2  13     1742.98     1794.87    302.96 o 
 -24   2  13      977.15     1154.94    377.44 o 
 -22   2  13      568.51      433.91    156.13 o 
 -20   2  13      321.19      278.52    115.01 o 
 -18   2  13        4.20      -56.09     81.66 o 
 -16   2  13     1609.12     1704.64    101.64 o 
 -14   2  13     6175.97     6209.73    160.29 o 
 -12   2  13    11899.11    11437.49    245.39 o 
 -10   2  13    19388.88    19332.63    392.27 o 
  -8   2  13    27031.02    27554.17    626.50 o 
  -6   2  13    23111.41    22361.37    561.43 o 
  -4   2  13    15617.01    15510.82    445.30 o 
  -2   2  13    14727.69    14899.58    547.86 o 
   0   2  13     7931.83     7840.36    333.16 o 
   2   2  13     1156.04     1294.08    257.83 o 
   4   2  13      123.33      -58.42    178.20 o 
   6   2  13      329.49      159.35    195.87 o 
 -27   3  13      317.31       51.13    219.65 o 
 -25   3  13      139.83      395.29    170.68 o 
 -23   3  13      233.45       74.40    152.29 o 
 -21   3  13       97.75      -11.90    106.05 o 
 -19   3  13       37.82      -31.95     97.94 o 
 -17   3  13       12.98      -99.13     66.09 o 
 -15   3  13        9.46      -95.46     63.64 o 
 -13   3  13       27.56      -41.54     71.90 o 
 -11   3  13      241.30      207.60     88.54 o 
  -9   3  13      367.08      389.98    167.58 o 
  -7   3  13      145.85       50.40    102.44 o 
  -5   3  13      218.31      371.09    219.96 o 
  -3   3  13        3.45     -170.37    113.58 o 
  -1   3  13       93.69      -97.29    167.89 o 
   1   3  13      187.92     -203.61    135.74 o 
   3   3  13      198.42      140.23    168.92 o 
   5   3  13      162.94       25.05    224.07 o 
 -26   4  13      792.99      540.88    198.97 o 
 -24   4  13     1155.82     1524.23    209.25 o 
 -22   4  13     1116.94     1487.05    302.33 o 
 -20   4  13     1155.87     1460.20    305.80 o 
 -18   4  13       61.97     -104.69    111.47 o 
 -16   4  13     1058.96     1316.85    134.20 o 
 -14   4  13     1651.03     1532.47    120.47 o 
 -12   4  13     6424.11     6814.24    242.44 o 
 -10   4  13    19801.11    20366.90    371.73 o 
  -8   4  13    25912.35    26259.83    523.51 o 
  -6   4  13    24967.03    24435.17    674.70 o 
  -4   4  13    18520.94    18687.97   1381.32 o 
  -2   4  13    13627.78    13409.88   1436.87 o 
   0   4  13     5621.17     5648.16    288.19 o 
   2   4  13     3759.73     3585.70    259.30 o 
   4   4  13      901.59     1002.25    357.88 o 
   6   4  13      230.20      -10.10    290.34 o 
 -25   5  13     4331.05     4594.32    431.72 o 
 -23   5  13     6040.60     6109.14    460.76 o 
 -21   5  13     7924.03     7665.98    391.01 o 
 -19   5  13     7294.19     7671.65    284.21 o 
 -17   5  13     4222.80     4143.85    172.03 o 
 -15   5  13     2990.00     2836.34    148.53 o 
 -13   5  13     1525.94     1533.23    127.91 o 
 -11   5  13       43.19      105.30    104.19 o 
  -9   5  13      505.32      276.14    112.97 o 
  -7   5  13       82.39      141.06     96.25 o 
  -5   5  13     1968.90     1803.93    148.64 o 
  -3   5  13     2367.58     2251.36    160.57 o 
  -1   5  13     2908.61     2830.10    218.91 o 
   1   5  13     1267.82     1230.61    203.42 o 
   3   5  13     2710.95     2807.34    200.44 o 
   5   5  13     5805.43     5622.98    278.64 o 
 -24   6  13      349.65      361.59    379.02 o 
 -22   6  13      505.22      391.24    262.25 o 
 -20   6  13      607.84      539.09    142.21 o 
 -18   6  13      455.17      488.04    118.44 o 
 -16   6  13      698.16      905.48    139.02 o 
 -14   6  13      401.61      205.30    101.53 o 
 -12   6  13        5.76      -15.55    101.39 o 
 -10   6  13      234.64      135.60    111.90 o 
  -8   6  13      185.26      141.35     93.41 o 
  -6   6  13      433.25      621.76    167.68 o 
  -4   6  13       22.22       73.34    107.02 o 
  -2   6  13      222.02       16.00    101.08 o 
   0   6  13      114.70       43.92    108.83 o 
   2   6  13        0.28     -109.64    128.27 o 
   4   6  13       15.51     -264.93    227.28 o 
 -25   7  13     1161.25     1120.97    409.00 o 
 -23   7  13     2036.91     2173.71    287.72 o 
 -21   7  13     3675.11     3726.25    228.36 o 
 -19   7  13     3167.11     3079.56    178.73 o 
 -17   7  13     3071.57     3061.47    160.01 o 
 -15   7  13     1824.31     1680.73    139.85 o 
 -13   7  13       34.99      135.60     91.65 o 
 -11   7  13      367.23      317.45    160.07 o 
  -9   7  13       15.21     -147.62     98.41 o 
  -7   7  13      626.74      831.04    113.54 o 
  -5   7  13      143.18      370.80    157.48 o 
  -3   7  13      757.86      902.44    121.60 o 
  -1   7  13     1618.31     1747.46    149.25 o 
   1   7  13      791.77      638.00    166.46 o 
   3   7  13      909.31     1058.82    174.61 o 
   5   7  13     1976.71     1900.47    399.53 o 
 -24   8  13      276.11      289.08    348.41 o 
 -22   8  13      358.37      513.90    194.02 o 
 -20   8  13       76.78      -14.92    115.13 o 
 -18   8  13      152.59      -95.60     97.80 o 
 -16   8  13     2686.65     2866.30    181.11 o 
 -14   8  13     2513.24     2122.96    130.57 o 
 -12   8  13     3367.05     3479.64    156.08 o 
 -10   8  13    10302.76    10333.42    289.74 o 
  -8   8  13    15374.80    15073.08    480.38 o 
  -6   8  13    10439.74    11125.28    258.83 o 
  -4   8  13    11838.96    12902.25    319.29 o 
  -2   8  13     7431.84     7495.85    231.64 o 
   0   8  13     3510.18     3724.37    209.47 o 
   2   8  13     2138.59     2093.74    203.10 o 
   4   8  13      104.69      650.74    291.60 o 
 -23   9  13       23.43      124.34    313.06 o 
 -21   9  13      695.54      685.42    150.08 o 
 -19   9  13      424.62      502.16    120.57 o 
 -17   9  13      231.15      254.89    112.61 o 
 -15   9  13       55.95     -132.49     88.33 o 
 -13   9  13        0.66       94.08     92.53 o 
 -11   9  13      390.50      318.18    127.43 o 
  -9   9  13      348.72      355.78    126.26 o 
  -7   9  13        3.31     -173.42    115.62 o 
  -5   9  13       41.77       23.44    102.66 o 
  -3   9  13      820.94     1106.37    138.50 o 
  -1   9  13      479.48      393.40    128.03 o 
   1   9  13       55.72     -124.24    132.93 o 
   3   9  13        1.45     -385.33    256.89 o 
 -22  10  13      314.55      611.20    243.91 o 
 -20  10  13      425.35      482.96    124.93 o 
 -18  10  13      119.82      272.11    113.04 o 
 -16  10  13      346.23      380.57    111.08 o 
 -14  10  13      158.67      126.45    102.86 o 
 -12  10  13     3075.52     2702.13    146.74 o 
 -10  10  13     5971.83     5898.70    226.98 o 
  -8  10  13     7524.56     7919.43    342.34 o 
  -6  10  13     7815.37     7783.87    370.90 o 
  -4  10  13     8111.02     8359.22    242.35 o 
  -2  10  13     5725.78     5709.80    211.75 o 
   0  10  13     4335.44     4062.01    221.56 o 
   2  10  13      963.90      757.04    183.70 o 
 -21  11  13     2982.98     2900.88    393.22 o 
 -19  11  13     1484.92     1698.04    180.81 o 
 -17  11  13     1000.97     1255.74    145.42 o 
 -15  11  13     2523.59     2277.39    149.70 o 
 -13  11  13      284.31      112.39    102.57 o 
 -11  11  13        2.14     -159.91    120.16 o 
  -9  11  13        2.73     -156.64    104.43 o 
  -7  11  13      390.84       71.24    172.72 o 
  -5  11  13      186.39      107.43    164.13 o 
  -3  11  13      559.98      333.27    164.33 o 
  -1  11  13      847.34     1227.18    182.40 o 
   1  11  13     2152.27     2169.98    278.15 o 
 -20  12  13      725.78     1197.34    396.38 o 
 -18  12  13      405.48      125.82    124.14 o 
 -16  12  13      264.90      110.29    114.51 o 
 -14  12  13      244.87      302.17    119.26 o 
 -12  12  13        9.32     -103.51    115.38 o 
 -10  12  13      419.22      451.25    134.51 o 
  -8  12  13      450.77      221.70    251.23 o 
  -6  12  13       50.97     -306.75    204.50 o 
  -4  12  13       28.22     -140.38    239.22 o 
  -2  12  13       45.36     -177.34    148.03 o 
 -17  13  13     1196.55     1097.21    245.03 o 
 -15  13  13       78.05      -63.11    130.80 o 
 -13  13  13       21.78      -79.73    111.67 o 
 -11  13  13       44.01      -56.50    115.22 o 
  -9  13  13      128.35       13.21    164.71 o 
  -7  13  13        3.46     -101.49    185.11 o 
  -5  13  13      188.78       56.39    241.11 o 
  -3  13  13       42.49      213.73    212.17 o 
 -14  14  13      416.31      437.53    219.65 o 
 -12  14  13     1634.37     1898.34    277.99 o 
 -10  14  13     2282.95     2619.42    228.60 o 
  -8  14  13     2866.41     3379.94    439.30 o 
 -26   0  14     2963.42     2907.19    340.83 o 
 -24   0  14     6438.29     6692.34    426.04 o 
 -22   0  14     7780.78     7774.18    439.93 o 
 -20   0  14     6536.97     6430.18    290.52 o 
 -18   0  14     6805.72     7058.01    294.50 o 
 -16   0  14     3427.94     3512.04    207.68 o 
 -14   0  14    10346.05    10430.26    350.32 o 
 -12   0  14     9859.72    10060.29    450.66 o 
 -10   0  14     2824.23     2592.86    235.43 o 
  -8   0  14     4351.93     3920.86    297.28 o 
  -6   0  14      777.92      951.81    227.22 o 
  -4   0  14     1210.92     1419.51    262.57 o 
  -2   0  14     1176.83     1495.25    272.67 o 
   0   0  14       11.95     -106.67    219.65 o 
   2   0  14     1370.59      967.59    292.23 o 
   4   0  14     1933.96     2474.83    412.79 o 
 -27   1  14     1377.25     1421.17    230.92 o 
 -25   1  14     1118.81     1003.77    197.69 o 
 -23   1  14     1290.04     1608.35    205.33 o 
 -21   1  14      516.77      540.65    126.87 o 
 -19   1  14      279.70      313.17     96.99 o 
 -17   1  14        0.31     -132.57     88.38 o 
 -15   1  14      412.96      338.18     91.27 o 
 -13   1  14      632.50      773.89    110.51 o 
 -11   1  14     5069.20     4892.14    214.14 o 
  -9   1  14     2704.18     2851.27    178.04 o 
  -7   1  14     3067.93     2887.19    214.28 o 
  -5   1  14     2394.75     2562.42    193.43 o 
  -3   1  14     8009.38     7703.38    392.91 o 
  -1   1  14     6313.95     6573.22    316.08 o 
   1   1  14     3365.51     3302.39    259.08 o 
   3   1  14     2652.98     2604.86    383.12 o 
 -26   2  14      203.89      292.05    190.61 o 
 -24   2  14      456.41      494.76    173.17 o 
 -22   2  14      103.36     -164.36    138.98 o 
 -20   2  14      985.82     1430.36    177.06 o 
 -18   2  14     1170.22     1469.78    129.47 o 
 -16   2  14     2295.22     2161.65    123.47 o 
 -14   2  14      574.06      733.06    104.52 o 
 -12   2  14      715.78      927.69    111.65 o 
 -10   2  14     2460.49     2144.93    201.34 o 
  -8   2  14     1103.18     1036.66    153.97 o 
  -6   2  14      422.72      642.14    146.04 o 
  -4   2  14       77.52     -190.07    126.72 o 
  -2   2  14      203.85        0.39    203.24 o 
   0   2  14      355.13      176.25    153.74 o 
   2   2  14       23.04       53.68    222.80 o 
   4   2  14       92.57     -254.36    266.99 o 
 -27   3  14     1224.51      942.97    277.72 o 
 -25   3  14     2951.05     2729.77    266.04 o 
 -23   3  14     3099.64     2825.28    209.43 o 
 -21   3  14     5835.51     5854.76    376.81 o 
 -19   3  14     1796.79     1980.37    150.48 o 
 -17   3  14      863.40      993.64    101.50 o 
 -15   3  14       86.63      -25.93     73.69 o 
 -13   3  14     1989.65     2015.51    105.12 o 
 -11   3  14     5392.52     5375.38    181.11 o 
  -9   3  14    11190.05    10796.20    531.76 o 
  -7   3  14    16081.17    15282.06    434.20 o 
  -5   3  14    21633.21    21360.36   1246.57 o 
  -3   3  14    20725.55    21017.71    578.80 o 
  -1   3  14    14619.11    13747.57    460.90 o 
   1   3  14     6318.10     6632.20    333.58 o 
   3   3  14     6053.72     6194.78    352.23 o 
 -24   4  14     1982.13     1964.21    312.43 o 
 -22   4  14     1278.21     1493.61    222.29 o 
 -20   4  14     3551.89     3451.96    245.12 o 
 -18   4  14     2277.88     2029.99    153.51 o 
 -16   4  14     1937.26     1860.22    154.40 o 
 -14   4  14      963.31     1376.06    149.13 o 
 -12   4  14      725.89      906.34    148.33 o 
 -10   4  14      474.67      629.49    126.20 o 
  -8   4  14      964.64     1289.92    296.65 o 
  -6   4  14      452.08      507.24    182.72 o 
  -4   4  14       63.63       -8.99    135.70 o 
  -2   4  14      215.11       38.41    177.68 o 
   0   4  14       71.48     -192.76    128.51 o 
   2   4  14      297.38      689.96    204.61 o 
 -25   5  14     1101.33     1049.01    323.16 o 
 -23   5  14     1438.14      869.13    300.44 o 
 -21   5  14      449.98      318.10    176.74 o 
 -19   5  14     1475.79     1375.83    175.07 o 
 -17   5  14     1070.46     1172.31    134.68 o 
 -15   5  14       74.59       -7.75    128.55 o 
 -13   5  14      156.12       41.96     85.38 o 
 -11   5  14      160.05      216.98    113.62 o 
  -9   5  14     2027.80     1912.64    137.57 o 
  -7   5  14     4980.36     4922.77    207.80 o 
  -5   5  14     2998.29     3052.00    174.97 o 
  -3   5  14     2692.43     2951.55    212.99 o 
  -1   5  14     1666.75     1746.19    189.66 o 
   1   5  14     3845.39     4102.56    276.21 o 
   3   5  14     1438.36      729.64    335.15 o 
 -24   6  14     3194.24     3084.84    291.88 o 
 -22   6  14     3626.62     3563.46    299.81 o 
 -20   6  14     3139.35     3039.02    171.16 o 
 -18   6  14     5236.94     5366.49    207.67 o 
 -16   6  14     6360.95     6523.01    223.84 o 
 -14   6  14     3231.33     3251.53    163.31 o 
 -12   6  14     3305.24     3279.71    394.57 o 
 -10   6  14     5063.62     4854.54    221.09 o 
  -8   6  14     1963.43     1813.01    152.70 o 
  -6   6  14      524.64      531.12    148.25 o 
  -4   6  14      465.01      350.72    192.46 o 
  -2   6  14        0.19      -25.01    124.96 o 
   0   6  14        7.57      -64.09    165.53 o 
   2   6  14      423.15      -47.25    196.43 o 
 -23   7  14      455.52      204.54    172.12 o 
 -21   7  14      289.01        2.59    146.67 o 
 -19   7  14       11.64     -195.06    130.82 o 
 -17   7  14       18.66     -166.49    117.43 o 
 -15   7  14      539.55      438.04    116.88 o 
 -13   7  14      978.80     1139.17    136.44 o 
 -11   7  14     1370.53     1606.75    158.32 o 
  -9   7  14     3583.22     3587.54    288.45 o 
  -7   7  14     3450.39     3855.82    423.55 o 
  -5   7  14     3203.92     3044.74    186.64 o 
  -3   7  14     3012.12     2871.25    188.68 o 
  -1   7  14     2301.27     2430.75    181.59 o 
   1   7  14     3094.30     3245.89    216.70 o 
 -22   8  14       69.48       32.54    135.17 o 
 -20   8  14      139.39       35.32    124.15 o 
 -18   8  14      477.84      741.03    120.03 o 
 -16   8  14      128.22      -22.17     89.68 o 
 -14   8  14     1530.90     1560.70    139.90 o 
 -12   8  14     2014.57     2088.71    171.61 o 
 -10   8  14      702.95      826.20    143.08 o 
  -8   8  14      480.05      207.89    160.48 o 
  -6   8  14      359.50      130.38    391.64 o 
  -4   8  14      476.97      243.82    143.28 o 
  -2   8  14      115.79       74.37    211.63 o 
   0   8  14      271.86      166.90    232.02 o 
 -23   9  14     3712.74     3315.56    400.16 o 
 -21   9  14     1929.16     1999.25    166.03 o 
 -19   9  14     1782.63     2075.34    166.47 o 
 -17   9  14      637.65      639.96    122.51 o 
 -15   9  14        2.45      -37.23     94.32 o 
 -13   9  14     1324.61     1555.17    148.09 o 
 -11   9  14     2913.78     2610.31    165.73 o 
  -9   9  14     4336.20     4573.50    244.81 o 
  -7   9  14     8596.83     8920.72    492.00 o 
  -5   9  14     9706.56    10536.66    440.60 o 
  -3   9  14    10597.06    11581.52    298.78 o 
  -1   9  14     7004.73     7605.58    283.04 o 
 -20  10  14     1545.35     1794.59    264.56 o 
 -18  10  14     3036.63     2891.47    164.36 o 
 -16  10  14     2273.44     2301.39    178.76 o 
 -14  10  14      475.72      658.67    140.34 o 
 -12  10  14      443.49      486.46    115.33 o 
 -10  10  14      473.10      599.06    140.26 o 
  -8  10  14      321.71      369.25    200.51 o 
  -6  10  14      300.84      605.30    199.86 o 
  -4  10  14      433.37      347.59    195.71 o 
  -2  10  14        3.16     -112.27    120.35 o 
 -19  11  14      723.05      727.74    339.57 o 
 -17  11  14      611.20      649.55    127.18 o 
 -15  11  14      317.41      222.60    118.74 o 
 -13  11  14        3.30     -198.58    171.78 o 
 -11  11  14       67.99     -166.47    110.98 o 
  -9  11  14      365.94      145.56    164.10 o 
  -7  11  14      582.94      569.13    213.33 o 
  -5  11  14      944.44     1056.00    232.66 o 
  -3  11  14      667.75      793.90    325.05 o 
 -16  12  14      910.23     1049.98    212.08 o 
 -14  12  14     1975.83     1903.93    170.56 o 
 -12  12  14     2698.18     2673.41    183.13 o 
 -10  12  14     1061.34     1106.42    195.45 o 
  -8  12  14      185.66       49.79    196.25 o 
  -6  12  14      289.57      -48.04    198.82 o 
 -13  13  14      523.63      110.11    224.06 o 
 -11  13  14     1584.52     1986.95    308.92 o 
  -9  13  14     1412.69     2154.20    429.83 o 
 -25   1  15      435.14      381.91    269.20 o 
 -23   1  15     1552.28     1600.93    212.13 o 
 -21   1  15     2624.15     2846.81    269.52 o 
 -19   1  15     2990.49     2990.68    151.58 o 
 -17   1  15     2271.80     2025.03    129.56 o 
 -15   1  15     4926.47     4989.81    176.72 o 
 -13   1  15     3820.05     3586.61    152.20 o 
 -11   1  15     4135.16     4084.52    210.21 o 
  -9   1  15     5745.52     5470.77    496.42 o 
  -7   1  15     4593.02     4579.38    318.11 o 
  -5   1  15     3610.88     3498.91    259.73 o 
  -3   1  15     2579.32     2596.64    219.58 o 
  -1   1  15     1122.96     1106.90    283.08 o 
   1   1  15       77.11      187.48    181.85 o 
 -26   2  15     3311.38     3355.32    338.94 o 
 -24   2  15     2572.44     2226.09    209.92 o 
 -22   2  15     2580.05     2680.20    180.52 o 
 -20   2  15     4970.81     5143.12    189.87 o 
 -18   2  15     3797.60     3895.67    160.98 o 
 -16   2  15     4315.96     4181.73    162.78 o 
 -14   2  15     1767.69     1740.02    123.40 o 
 -12   2  15      545.00      474.54    114.87 o 
 -10   2  15        9.93      234.23    294.44 o 
  -8   2  15     1196.52     1007.17    201.34 o 
  -6   2  15     4023.42     3854.10    231.96 o 
  -4   2  15     7197.59     6700.36    308.39 o 
  -2   2  15    13188.04    12831.22    452.99 o 
   0   2  15    12324.80    11706.75    570.90 o 
 -25   3  15       29.93     -371.13    247.42 o 
 -23   3  15      124.44     -359.77    239.85 o 
 -21   3  15      133.20        8.75    153.64 o 
 -19   3  15        2.37     -110.27    149.25 o 
 -17   3  15      127.70      -30.55    178.62 o 
 -15   3  15      172.41      186.62    105.44 o 
 -13   3  15        7.18     -130.84     98.06 o 
 -11   3  15       18.31     -105.76    109.26 o 
  -9   3  15      101.26      138.19    119.70 o 
  -7   3  15       20.25     -183.87    122.58 o 
  -5   3  15        3.98      -88.64    279.29 o 
  -3   3  15       90.15     -204.53    136.35 o 
  -1   3  15      138.22     -143.37    153.75 o 
   1   3  15      384.95      251.64    193.43 o 
 -24   4  15     3315.14     4156.92    387.54 o 
 -22   4  15     4767.25     5071.31    303.67 o 
 -20   4  15     5846.87     5935.45    256.69 o 
 -18   4  15     4821.41     5016.59    225.79 o 
 -16   4  15     3934.11     3913.10    196.88 o 
 -14   4  15     3265.16     3302.33    287.42 o 
 -12   4  15      745.91      661.52    156.35 o 
 -10   4  15        1.12     -161.19    107.46 o 
  -8   4  15     1322.26     1446.89    170.15 o 
  -6   4  15     4106.32     3920.70    230.12 o 
  -4   4  15     5515.78     5170.78    429.83 o 
  -2   4  15     7195.15     6730.13    462.02 o 
   0   4  15     5885.30     6670.56    345.84 o 
 -23   5  15      881.74      927.13    374.29 o 
 -21   5  15     1951.28     1834.38    190.89 o 
 -19   5  15     3873.77     3706.12    205.84 o 
 -17   5  15     4222.44     4238.25    214.37 o 
 -15   5  15     5198.27     5205.14    294.75 o 
 -13   5  15     5741.44     5906.03    269.45 o 
 -11   5  15     5814.13     5626.51    312.13 o 
  -9   5  15     5143.65     4851.55    234.31 o 
  -7   5  15     4637.34     4451.38    245.08 o 
  -5   5  15     2894.87     2832.81    217.39 o 
  -3   5  15     1707.49     1586.10    236.37 o 
  -1   5  15      936.51      961.33    382.18 o 
 -22   6  15        6.37     -195.36    130.24 o 
 -20   6  15       83.11      -34.31    125.00 o 
 -18   6  15        0.64      -33.03    105.14 o 
 -16   6  15       29.59      -36.87    115.78 o 
 -14   6  15       76.25     -134.62    115.65 o 
 -12   6  15      243.82       18.09    117.03 o 
 -10   6  15      275.66      181.66    161.79 o 
  -8   6  15       24.39      -51.03    136.59 o 
  -6   6  15      116.53      -96.79    198.26 o 
  -4   6  15       10.66     -225.55    152.37 o 
  -2   6  15       50.91       39.88    206.39 o 
   0   6  15       15.41     -317.17    211.44 o 
 -23   7  15      333.57     -272.67    279.61 o 
 -21   7  15      761.96      781.73    143.81 o 
 -19   7  15     1457.94     1622.01    157.84 o 
 -17   7  15     2702.74     2526.31    165.71 o 
 -15   7  15     1755.13     1690.08    145.01 o 
 -13   7  15     1468.82     1454.18    138.41 o 
 -11   7  15     1893.31     1790.04    245.84 o 
  -9   7  15     1818.57     1929.14    250.15 o 
  -7   7  15     1925.83     1942.53    275.82 o 
  -5   7  15     3010.75     3224.97    199.28 o 
  -3   7  15      379.36      243.12    150.08 o 
  -1   7  15       44.04      218.29    188.06 o 
 -22   8  15     2730.53     2903.57    272.45 o 
 -20   8  15     2510.43     2472.04    159.64 o 
 -18   8  15     2183.27     2239.73    150.48 o 
 -16   8  15     1087.01     1513.51    155.65 o 
 -14   8  15      605.44      652.34    128.36 o 
 -12   8  15      184.31      -73.89    108.23 o 
 -10   8  15       93.06     -132.90    196.29 o 
  -8   8  15     1107.84     1011.31    269.83 o 
  -6   8  15     2980.12     2524.04    425.41 o 
  -4   8  15     5354.09     5391.25    252.07 o 
  -2   8  15     5174.26     5059.59    396.38 o 
 -21   9  15      105.21       38.32    179.19 o 
 -19   9  15      372.02      284.20    140.36 o 
 -17   9  15      324.72      282.31    136.48 o 
 -15   9  15       35.21     -155.89    103.93 o 
 -13   9  15       63.08     -151.46    100.97 o 
 -11   9  15      315.48      196.59    151.25 o 
  -9   9  15      213.08      206.74    178.73 o 
  -7   9  15      499.69      386.94    198.35 o 
  -5   9  15      395.36      805.99    236.33 o 
  -3   9  15       29.24     -264.10    176.07 o 
 -18  10  15     2947.90     2937.12    517.88 o 
 -16  10  15     3119.13     2844.91    169.39 o 
 -14  10  15     1419.17     1702.21    165.19 o 
 -12  10  15      267.77      256.40    138.99 o 
 -10  10  15      107.94       55.88    162.61 o 
  -8  10  15      871.76     1067.16    239.66 o 
  -6  10  15     1012.17     1025.69    249.37 o 
  -4  10  15     1247.05     1464.96    402.06 o 
 -15  11  15     3493.29     3612.19    292.47 o 
 -13  11  15     3089.94     3253.61    200.95 o 
 -11  11  15     3256.15     2874.22    292.55 o 
  -9  11  15     1284.83     1321.68    383.12 o 
 -24   0  16       86.41      107.30    266.36 o 
 -22   0  16      156.69       10.68    181.46 o 
 -20   0  16      400.01      585.82    179.25 o 
 -18   0  16       74.81       38.51    156.85 o 
 -16   0  16       69.87      227.14    152.04 o 
 -14   0  16     8245.87     7847.53    322.24 o 
 -12   0  16     6290.78     5948.82    366.08 o 
 -10   0  16     7413.58     6408.95    395.75 o 
  -8   0  16     4296.71     3718.88    326.32 o 
  -6   0  16     3413.81     2885.73    326.32 o 
  -4   0  16     7667.59     7886.52    486.00 o 
  -2   0  16     5336.92     4679.53    415.31 o 
 -25   1  16      871.85     1127.80    206.63 o 
 -23   1  16      809.01      795.05    192.58 o 
 -21   1  16     1802.58     1924.88    150.44 o 
 -19   1  16     2802.04     2819.52    152.81 o 
 -17   1  16     2861.47     2620.99    145.51 o 
 -15   1  16     7270.41     6745.87    232.95 o 
 -13   1  16     1748.90     1783.80    129.28 o 
 -11   1  16     1040.98     1167.49    178.83 o 
  -9   1  16      127.75      166.30    211.44 o 
  -7   1  16        6.82     -281.66    187.77 o 
  -5   1  16      372.27      289.43    161.90 o 
  -3   1  16     1276.51     1204.93    232.59 o 
 -24   2  16       96.23     -284.03    243.63 o 
 -22   2  16       33.69      -96.85    150.51 o 
 -20   2  16      151.13      108.77    167.25 o 
 -18   2  16      481.97      340.65    137.57 o 
 -16   2  16     1116.83     1083.46    139.10 o 
 -14   2  16        6.21      -12.67    109.50 o 
 -12   2  16      112.57      243.37    154.01 o 
 -10   2  16      321.67      228.84    149.27 o 
  -8   2  16      947.72     1242.62    534.92 o 
  -6   2  16      898.49      880.77    187.77 o 
  -4   2  16      749.89      667.98    267.93 o 
  -2   2  16      701.47      310.59    192.79 o 
 -23   3  16     4370.79     4498.98    303.47 o 
 -21   3  16     9153.70     9872.98    405.93 o 
 -19   3  16    10199.35    10047.51    399.44 o 
 -17   3  16     8896.55     8481.53    359.90 o 
 -15   3  16     4808.16     4965.75    539.65 o 
 -13   3  16     4869.81     4629.21    232.90 o 
 -11   3  16     3621.20     3393.91    285.92 o 
  -9   3  16     1774.02     1730.50    174.24 o 
  -7   3  16       27.88       52.91    142.54 o 
  -5   3  16     1976.57     2069.55    206.85 o 
  -3   3  16     4148.61     3935.46    308.96 o 
 -22   4  16       67.83      322.73    295.39 o 
 -20   4  16      638.72      447.80    186.81 o 
 -18   4  16      310.73      293.20    167.51 o 
 -16   4  16      634.15      709.37    185.27 o 
 -14   4  16     1746.38     1697.96    203.07 o 
 -12   4  16     1743.57     1622.75    260.04 o 
 -10   4  16     1617.54     1732.65    172.87 o 
  -8   4  16     2013.07     2036.30    193.21 o 
  -6   4  16     1330.02     1546.55    206.99 o 
  -4   4  16     2108.73     2279.17    308.64 o 
  -2   4  16     1355.56     1394.90    326.32 o 
 -21   5  16      831.95      701.20    207.03 o 
 -19   5  16     1698.65     1529.45    228.15 o 
 -17   5  16     2337.57     2401.14    179.60 o 
 -15   5  16     1357.70     1348.25    168.60 o 
 -13   5  16     1420.65     1329.33    201.06 o 
 -11   5  16      974.77      734.06    250.58 o 
  -9   5  16       30.86     -138.50    297.91 o 
  -7   5  16        7.62     -185.43    175.78 o 
  -5   5  16       15.91     -231.18    190.61 o 
  -3   5  16      320.97      347.78    262.57 o 
 -20   6  16       31.41     -190.19    131.42 o 
 -18   6  16      636.28      467.73    235.66 o 
 -16   6  16     1618.77     1478.59    182.10 o 
 -14   6  16     1354.33     1593.95    161.71 o 
 -12   6  16     2604.63     2719.61    256.47 o 
 -10   6  16     4818.76     4504.69    409.63 o 
  -8   6  16     3453.41     2978.51    333.26 o 
  -6   6  16     2819.08     3025.76    388.49 o 
  -4   6  16     2502.86     2508.92    312.43 o 
 -21   7  16      909.85     1314.11    316.22 o 
 -19   7  16     2175.78     2024.01    170.29 o 
 -17   7  16     2065.68     2084.53    160.54 o 
 -15   7  16      911.57     1285.96    190.48 o 
 -13   7  16     1803.47     1756.13    188.90 o 
 -11   7  16     1172.54     1191.28    235.74 o 
  -9   7  16       38.73      309.66    316.85 o 
  -7   7  16       80.69     -398.10    274.88 o 
  -5   7  16     1242.13     1567.21    297.91 o 
 -20   8  16        3.79     -349.67    249.95 o 
 -18   8  16        1.75      -56.53    238.69 o 
 -16   8  16       13.08     -153.96    109.12 o 
 -14   8  16        8.05      -74.85    110.53 o 
 -12   8  16        1.23     -180.57    166.16 o 
 -10   8  16        4.58     -242.52    161.68 o 
  -8   8  16       65.20     -269.08    179.39 o 
  -6   8  16      297.47      751.10    345.25 o 
 -17   9  16     5215.90     5638.28    458.86 o 
 -15   9  16     4922.37     4365.63    314.94 o 
 -13   9  16     3141.95     3586.47    235.52 o 
 -11   9  16     1702.82     2241.90    301.25 o 
 -14  10  16     1392.28     1321.85    398.27 o 
 -12  10  16     1546.30     2235.62    462.02 o 
 -23   1  17      693.68      286.92    209.12 o 
 -21   1  17      357.11      167.68    136.70 o 
 -19   1  17       70.61      -80.82    106.54 o 
 -17   1  17       73.73     -135.32    103.47 o 
 -15   1  17      553.57      281.96    117.98 o 
 -13   1  17      843.57      539.95    117.03 o 
 -11   1  17      949.62      815.22    174.40 o 
  -9   1  17      674.85      446.24    159.45 o 
  -7   1  17     1693.50     1986.91    217.30 o 
  -5   1  17     3095.23     3422.86    364.19 o 
 -22   2  17     2018.33     2036.12    225.71 o 
 -20   2  17     3616.16     3837.72    270.35 o 
 -18   2  17     6875.31     6421.41    324.83 o 
 -16   2  17    10702.94    10925.81    725.22 o 
 -14   2  17     7308.92     6977.68    253.13 o 
 -12   2  17     6998.15     6949.78    508.73 o 
 -10   2  17     4942.00     4842.83    258.63 o 
  -8   2  17      378.13       -5.30    158.92 o 
  -6   2  17      256.88      -95.36    155.58 o 
 -21   3  17       67.31      -55.19    169.15 o 
 -19   3  17        3.23     -237.12    158.08 o 
 -17   3  17       30.59       46.50    163.09 o 
 -15   3  17      139.85     -212.89    141.92 o 
 -13   3  17      226.67      393.22    243.00 o 
 -11   3  17      195.51      107.13    332.00 o 
  -9   3  17        0.15     -197.20    131.47 o 
  -7   3  17        4.86     -151.71    212.71 o 
  -5   3  17       38.39     -306.75    204.50 o 
 -20   4  17     3189.58     2738.94    314.96 o 
 -18   4  17     3782.02     3638.82    275.14 o 
 -16   4  17     6496.64     6109.64    595.83 o 
 -14   4  17     9311.32     9347.47    634.01 o 
 -12   4  17     7595.54     7812.05    495.47 o 
 -10   4  17     4631.98     5016.97    818.63 o 
  -8   4  17     1679.72     1722.99    221.97 o 
  -6   4  17      608.60      347.15    243.00 o 
 -19   5  17        1.41     -220.34    161.98 o 
 -17   5  17      106.14      206.84    184.87 o 
 -15   5  17      157.24      -75.22    167.77 o 
 -13   5  17      557.72      117.40    247.42 o 
 -11   5  17      550.90      857.77    290.97 o 
  -9   5  17     1123.22     1192.92    319.37 o 
  -7   5  17     2817.69     3208.26    325.69 o 
 -16   6  17      113.60      102.96    173.08 o 
 -14   6  17       98.04      156.73    173.38 o 
 -12   6  17       48.74     -358.51    261.31 o 
 -17   7  17       47.39      123.08    254.36 o 
 -15   7  17      171.51     -277.72    260.04 o 
 -14   8  17     5482.33     6414.63    633.07 o 
 -12   8  17     4713.10     4879.61    516.93 o 
 -20   0  18       81.33      -92.78    166.03 o 
 -18   0  18     2165.75     2012.76    213.38 o 
 -16   0  18     2758.33     2809.16    230.22 o 
 -14   0  18      161.36       23.43    293.50 o 
 -12   0  18       28.06      126.87    219.65 o 
 -10   0  18      218.33       99.73    249.31 o 
 -19   1  18      462.09      382.81    370.18 o 
 -17   1  18     2621.78     2643.73    185.25 o 
 -15   1  18     3239.56     2720.36    265.26 o 
 -13   1  18     1418.48     1730.94    205.50 o 
 -11   1  18     1511.61     1377.16    211.48 o 
  -9   1  18     1268.25      979.58    301.07 o 
 -20   2  18      564.78      737.21    309.91 o 
 -18   2  18       77.06      363.97    332.31 o 
 -16   2  18       88.39      -78.23    166.46 o 
 -14   2  18      562.10      161.22    165.07 o 
 -12   2  18      133.91     -110.52    163.17 o 
 -10   2  18       16.88      -24.62    232.90 o 
 -17   3  18     6023.60     5940.54    323.44 o 
 -15   3  18     6051.95     5727.55    437.72 o 
 -11   3  18     7264.70     7752.08    446.24 o 
                                                 
